# Supplementary material for: Comparative efficacy and safety of dupilumab versus newly approved biologics and JAKi in pediatric atopic dermatitis: A systematic review and network meta-analysis
Source: PLoS One. 2025 Feb 24;20(2):e0319400. doi: 10.1371/journal.pone.0319400 (PMC11849894; doi:10.1371/journal.pone.0319400)
Supplement: S2 File — (XLSX) [file pone.0319400.s002.xlsx]

## Sheet: Sheet1
Supporting information 2. Full-text articles assessed for eligibility
ID	Study	Research Title	Eligibility	Reason for exclusion
1	Nakagawa 2019	Phase 2 clinical study of delgocitinib ointment in pediatric patients with atopic dermatitis	Inclusion	NA
2	Paller 2020	Efficacy and safety of dupilumab with concomitant topical corticosteroids in children 6 to 11 years old with severe atopic dermatitis: A randomized, double-blinded, placebo-controlled phase 3 trial	Inclusion	NA
3	Simpson 2020	Efficacy and safety of dupilumab in adolescents with uncontrolled moderate to severe atopic dermatitis: a phase 3 randomized clinical trial	Inclusion	NA
4	Eichenfield 2021	Efficacy and safety of abrocitinib in combination with topical therapy in adolescents with moderate-to-severe atopic dermatitis: the JADE TEEN randomized clinical trial	Inclusion	NA
5	Nakagawa 2021	Delgocitinib ointment in pediatric patients with atopic dermatitis: a phase 3, randomized, double-blind, vehicle-controlled study and an open-label, long-term extension study	Inclusion	NA
6	Paller 2023	Efficacy and safety of tralokinumab in adolescents with moderate to severe atopic dermatitis: the phase 3 ECZTRA 6 randomized clinical trial	Inclusion	NA
7	Paller 2023	Efficacy and safety of upadacitinib treatment in adolescents with moderate-to-severe atopic dermatitis: analysis of the Measure Up 1, Measure Up 2, and AD Up Randomized Clinical Trials	Inclusion	NA
8	Torrelo 2023	Efficacy and safety of baricitinib in combination with topical corticosteroids in paediatric patients with moderate-to-severe atopic dermatitis with an inadequate response to topical corticosteroids: results from a phase III, randomized, double-blind, placebo-controlled study (BREEZE-AD PEDS)	Inclusion	NA
9	Igarashi 2024	Efficacy and safety of nemolizumab in paediatric patients aged 6–12 years with atopic dermatitis with moderate-to-severe pruritus: results from a phase III, randomized, double-blind, placebo-controlled, multicentre study	Inclusion	NA
10	Paller 2022	Dupilumab in children aged 6 months to younger than 6 years with uncontrolled atopic dermatitis: a randomised, double-blind, placebo-controlled, phase 3 trial	Exclusion	Outcome data for different doses of agents were combined for reporting.
11	Siegfried 2023	Dupilumab Treatment Leads to Rapid and Consistent Improvement of Atopic Dermatitis in All Anatomical Regions in Patients Aged 6 Months to 5 Years	Exclusion	Outcome data for different doses of agents were combined for reporting.
12	Ebisawa 2024	Efficacy and safety of dupilumab with concomitant topical corticosteroids in Japanese pediatric patients with moderate-to-severe atopic dermatitis: A randomized, double-blind, placebo-controlled phase 3 study	Exclusion	Outcome data for different doses of agents were combined for reporting.
13	Paller 2024	Efficacy and Safety of Dupilumab Treatment with Concomitant Topical Corticosteroids in Children Aged 6 Months to 5 Years with Severe Atopic Dermatitis	Exclusion	Outcome data for different doses of agents were combined for reporting.
14	Paller 2024	Dupilumab treatment reduces caregiver-reported skin pain in patients with moderate-to-severe atopic dermatitis aged 6 months to 5 years	Exclusion	Outcome data for different doses of agents were combined for reporting.
15	Katoh 2022	A phase 3 randomized, multicenter, double-blind study to evaluate the safety of upadacitinib in combination with topical corticosteroids in adolescent and adult patients with moderate-to-severe atopic dermatitis in Japan (Rising Up): an interim 24-week analysis	Exclusion	A three-arm study with a sample size of only 29, and detail baseline levels of patients are unavailable.
16	Silverberg 2020	Dupilumab treatment results in early and sustained improvements in itch in adolescents and adults with moderate to severe atopic dermatitis: Analysis of the randomized phase 3 studies SOLO 1 and SOLO 2, AD ADOL, and CHRONOS	Exclusion	Detailed outcome data are unavailable.
17	Simpson 2020	Efficacy and safety of abrocitinib in adults and adolescents with moderate-to-severe atopic dermatitis (JADE MONO-1): a multicentre, double-blind, randomised, placebo-controlled, phase 3 trial	Exclusion	Detailed outcome data are unavailable.
18	Silverberg 2021	Impact of Oral Abrocitinib Monotherapy on Patient-Reported Symptoms and Quality of Life in Adolescents and Adults with Moderate-to-Severe Atopic Dermatitis: a Pooled Analysis of Patient-Reported Outcomes	Exclusion	Detailed outcome data are unavailable.
19	Cork 2022	Impact of oral abrocitinib on signs, symptoms and quality of life among adolescents with moderate-to-severe atopic dermatitis: an analysis of patient-reported outcomes	Exclusion	Detailed outcome data are unavailable.
20	Flohr 2023	Efficacy and safety of abrocitinib monotherapy in adolescents and adults: a post hoc analysis of the phase 3 JAK1 atopic dermatitis efficacy and safety (JADE) REGIMEN clinical trial	Exclusion	Detailed outcome data are unavailable.
21	Simpson 2023	Clinically relevant improvements in adults and adolescents with atopic dermatitis who did not achieve Investigator's Global Assessment treatment success following 8 weeks of ruxolitinib cream monotherapy	Exclusion	Detailed outcome data are unavailable.
22	Simpson 2023	Efficacy and Safety of Lebrikizumab in Combination With Topical Corticosteroids in Adolescents and Adults With Moderate-to-Severe Atopic Dermatitis A Randomized Clinical Trial (ADhere)	Exclusion	Detailed outcome data are unavailable.
23	Thyssen 2023	Abrocitinib Provides Rapid and Sustained Improvement in Skin Pain and Is Associated with Improved Quality of Life Outcomes in Adult and Adolescent Patients with Moderate-to-Severe Atopic Dermatitis	Exclusion	Detailed outcome data are unavailable.
24	Hebert 2024	Efficacy of lebrikizumab in adolescent patients with moderate-to-severe atopic dermatitis: 16-week results from three randomized phase 3 clinical trials	Exclusion	Detailed outcome data are unavailable.
25	Magnolo 2024	Efficacy and safety of upadacitinib through 140 weeks in adolescents and adults with moderate-to-severe atopic dermatitis: phase 3 randomized clinical trial results	Exclusion	Detailed outcome data are unavailable.
26	Silverberg 2024	Efficacy and Safety of Upadacitinib vs Dupilumab in Adults and Adolescents with Moderate-to-Severe Atopic Dermatitis: Week 16 results of an Open-label, Randomized, Efficacy Assessor-Blinded Head-to-Head Phase 3b/4 Study (Level Up)	Exclusion	Detailed outcome data are unavailable.
27	Silverberg 2024	Early and Sustained Improvements in Symptoms and Quality of Life with Upadacitinib in Adults and Adolescents with Moderate-to-Severe Atopic Dermatitis: 52-Week Results from Two Phase III Randomized Clinical Trials (Measure Up 1 and Measure Up 2)	Exclusion	Detailed outcome data are unavailable.
28	Silverberg 2024	Nemolizumab with concomitant topical therapy in adolescents and adults with moderate-to-severe atopic dermatitis (ARCADIA 1 and ARCADIA 2): results from two replicate, double-blind, randomised controlled phase 3 trials	Exclusion	Detailed outcome data are unavailable.
29	Simpson 2024	Ruxolitinib cream monotherapy demonstrates rapid improvement in the extent and signs of mild to moderate atopic dermatitis across head and neck and other anatomic regions in adolescents and adults: pooled results from 2 phase 3 studies	Exclusion	Detailed outcome data are unavailable.
30	Eichenfield 2021	Efficacy and safety of abrocitinib in combination with topical therapy in adolescents with moderate-to-severe atopic dermatitis: the JADE TEEN randomized clinical trial	Exclusion	Errata article
31	Paller 2021	Efficacy and safety of dupilumab with concomitant topical corticosteroids in children 6 to 11 years old with severe atopic dermatitis: A randomized, doubleblinded, placebo-controlled phase 3 trial	Exclusion	Errata article
32	Simpson 2023	Efficacy and Safety of Lebrikizumab in Combination With Topical Corticosteroids in Adolescents and Adults With Moderate-to-Severe Atopic Dermatitis: A Randomized Clinical Trial (ADhere)	Exclusion	Errata article
33	Paller 2019	Dupilumab for adolescents with moderate-to-severe atopic dermatitis: results from a phase 3, randomized, double-blinded trial	Exclusion	Non-RCTs (Conference proceeding)
34	Paller 2019	Early and sustained, clinically meaningful responses with dupilumab treatment in a phase 3 trial in adolescents with moderate-to-severe atopic dermatitis	Exclusion	Non-RCTs (Conference proceeding)
35	Simpson 2019	Dupilumab efficacy and safety in adolescents with moderate-tosevere atopic dermatitis: results from a multicenter, randomized, placebo-controlled, double-blind, parallel-group, Phase III study	Exclusion	Non-RCTs (Conference proceeding)
36	Cork 2020	Dupilumab improves signs and symptoms in adult and adolescent patients with erythrodermic atopic dermatitis: a pooled subgroup analysis	Exclusion	Non-RCTs (Conference proceeding)
37	Eichenfield 2020	Dupilumab improves signs, symptoms, and quality of life in adolescents with moderate to severe atopic dermatitis	Exclusion	Non-RCTs (Conference proceeding)
38	Paller 2020	Dupilumab provides clinically meaningful responses versus placebo: a post hoc analysis of a phase 3 trial in adolescents with moderate-to-severe ad among patients not achieving iga score of 0/1	Exclusion	Non-RCTs (Conference proceeding)
39	Paller 2020	Dupilumab significantly improves atopic dermatitis in children aged 6-11 years: results from a phase III trial (LIBERTY AD PEDS)	Exclusion	Non-RCTs (Conference proceeding)
40	Simpson 2020	Dupilumab offers rapid improvement in pruritus in adolescents with moderate-to-severe atopic dermatitis vs placebo: a post hoc analysis of a phase III trial	Exclusion	Non-RCTs (Conference proceeding)
41	Barbarot 2021	Dupilumab significantly improves signs and symptoms of atopic dermatitis assessed by scorad in children aged ≥6 to <12 years	Exclusion	Non-RCTs (Conference proceeding)
42	Blume-Peytavi 2021	Dupilumab improves signs and symptoms assessed by scorad in adolescents with moderate-to-severe atopic dermatitis	Exclusion	Non-RCTs (Conference proceeding)
43	Cho 2021	Abrocitinib treatment in adolescents and adults with moderate-to-severe atopic dermatitis: key efficacy results by race and region of enrollment in JADE MONO-2	Exclusion	Non-RCTs (Conference proceeding)
44	Cork 2021	Dupilumab improves EASI regional scores across all anatomical regions in children aged ≥6-< 12 years with severe atopic dermatitis	Exclusion	Non-RCTs (Conference proceeding)
45	Cork 2021	Dupilumab improves eczema area and severity index regional scores across all anatomical regions in children aged 6-11 years with severe atopic dermatitis (AD)	Exclusion	Non-RCTs (Conference proceeding)
46	Cork 2021	Dupilumab provides favourable long-term safety and efficacy in children aged ≥ 6 to < 12 years with uncontrolled severe atopic dermatitis: results from an open-label phase IIa study and subsequent phase III open-label extension study	Exclusion	Non-RCTs (Conference proceeding)
47	Eichenfield 2020	Efficacy and Safety of Abrocitinib in Adolescent Patients With Moderate-to-Severe Atopic Dermatitis (AD): results From the Phase 3 JADE TEEN study	Exclusion	Non-RCTs (Conference proceeding)
48	Eichenfield 2021	Efficacy and safety of abrocitinib in adolescents with moderate-to-severe atopic dermatitis (AD) from the JADE clinical trial program.	Exclusion	Non-RCTs (Conference proceeding)
49	Gooderham 2021	Dupilumab in children aged ≥6 to <12 years significantly improves severe atopic dermatitis: results from phase 3 trial (LIBERTY AD PEDS)	Exclusion	Non-RCTs (Conference proceeding)
50	Paller 2021	Baricitinib for the treatment of pediatric patients with moderate-to-severe atopic dermatitis	Exclusion	Non-RCTs (Conference proceeding)
51	Paller 2021	Dupilumab improved itch in children aged 6-11 years with severe atopic dermatitis: analysis from the LIBERTY AD PEDS trial	Exclusion	Non-RCTs (Conference proceeding)
52	Paller 2021	Rapid improvement in itch in children aged 6-11 years with severe atopic dermatitis treated with dupilumab: analysis from the liberty ad peds phase 3 trial	Exclusion	Non-RCTs (Conference proceeding)
53	Paller 2021	Rapid and sustained improvement in itch in children aged 6–11 years with severe atopic dermatitis (AD) treated with dupilumab: analysis from the LIBERTY AD PEDS phase 3 trial	Exclusion	Non-RCTs (Conference proceeding)
54	Prajapati 2021	Rapid Improvement in Pruritus in Children Aged 6-11 Years with Severe Atopic Dermatitis Treated with Dupilumab: analysis from the LIBERTY AD PEDS Phase 3 Trial	Exclusion	Non-RCTs (Conference proceeding)
55	Simpson 2021	Dupilumab provides early and sustained clinically meaningful responses in a phase 3 trial in adolescents with inadequately controlled moderate-to-severe atopic dermatitis: results from the overall population and in a subgroup of patients not achieving IGA scores of 0/1	Exclusion	Non-RCTs (Conference proceeding)
56	Simpson 2021	Abrocitinib treatment in adolescents and adults with moderate-to-severe atopic dermatitis: key efficacy and safety results from phase 3 trials jade mono-1 and jade mono-2	Exclusion	Non-RCTs (Conference proceeding)
57	Stander 2021	Abrocitinib treatment in adolescents and adults with moderate-to-severe atopic dermatitis: early pruritus responses from phase 3 trials jade MONO-1 and jade MONO-2	Exclusion	Non-RCTs (Conference proceeding)
58	Szepietowski 2021	Efficacy of ruxolitinib cream on pruritus in adolescents with atopic dermatitis: pooled results from two phase 3 studies	Exclusion	Non-RCTs (Conference proceeding)
59	Weidinger 2021	Dupilumab provides clinically meaningful improvement in atopic dermatitis (AD) signs, symptoms, and quality of life in children with severe AD: results from the LIBERTY AD PEDS phase 3 clinical trial	Exclusion	Non-RCTs (Conference proceeding)
60	Wollenberg 2021	Dupilumab rapidly improves atopic dermatitis symptoms in children aged ≥ 6 to<12 years as measured by poem	Exclusion	Non-RCTs (Conference proceeding)
61	Yosipovitch 2021	Rapid itch improvement in children with severe atopic dermatitis treated with dupilumab: a Phase III subset analysis	Exclusion	Non-RCTs (Conference proceeding)
62	Paller 2022	Efficacy and safety of tralokinumab in adolescents with moderate-to-severe atopic dermatitis: results of the phase III ECZTRA 6 trial	Exclusion	Non-RCTs (Conference proceeding)
63	Paller 2022	Dupilumab in children aged 6-11 years promotes rapid improvement in clinical signs of atopic dermatitis	Exclusion	Non-RCTs (Conference proceeding)
64	Paller 2022	Efficacy and safety of dupilumab in children aged ≥ 6 months to < 6 years with moderate-to-severe atopic dermatitis	Exclusion	Non-RCTs (Conference proceeding)
65	Siegfried 2022	Dupilumab treatment shows rapid and consistent improvement in atopic dermatitis in all anatomical regions in patients aged 6 months to 5 years	Exclusion	Non-RCTs (Conference proceeding)
66	Simpson 2022	Dupilumab provides early and sustained clinically meaningful responses in a phase 3 trial in adolescents with inadequately controlled moderate-to-severe atopic dermatitis: results from the overall population and in a subgroup of patients not achieving IGA scores of 0/1	Exclusion	Non-RCTs (Conference proceeding)
67	Wollenberg 2022	Efficacy and safety of tralokinumab in adolescents with moderate-to-severe atopic dermatitis: results of the phase 3 ECZTRA 6 trial	Exclusion	Non-RCTs (Conference proceeding)
68	Worrell 2022	Efficacy and safety of dupilumab in children aged 6 months to 5 years with moderate-to-severe atopic dermatitis	Exclusion	Non-RCTs (Conference proceeding)
69	Yosipovitch 2022	Rapid and sustained improvement in itch in children aged 6-11 years with severe atopic dermatitis (AD) treated with dupilumab: analysis from the LIBERTY AD PEDS phase 3 trial	Exclusion	Non-RCTs (Conference proceeding)
70	Blauvelt 2023	Ruxolitinib Cream Monotherapy Use Demonstrates Maintenance of Disease and Symptom Control With Use As Needed in Adults and Adolescents With Atopic Dermatitis: pooled Analysis From the Long Term Safety Periods of Two Phase 3 Studies	Exclusion	Non-RCTs (Conference proceeding)
71	Cork 2023	Clinically meaningful responses to dupilumab among children aged 6 months to 5 years with moderate-to-severe atopic dermatitis	Exclusion	Non-RCTs (Conference proceeding)
72	Cork 2023	Efficacy and safety of dupilumab treatment up to 1 year in infants and preschool children with moderate-to-severe atopic dermatitis	Exclusion	Non-RCTs (Conference proceeding)
73	Paller 2023	Dupilumab treatment improves health-related quality of life in children aged 6 months to 5 years with moderate-to-severe atopic dermatitis	Exclusion	Non-RCTs (Conference proceeding)
74	Paller 2023	Dupilumab Improves Family Quality of Life in Children Aged 6 months to 5 Years With Moderate-to-Severe Atopic Dermatitis	Exclusion	Non-RCTs (Conference proceeding)
75	Paller 2023	Long-term efficacy of abrocitinib in adolescents and adults with moderate-to-severe atopic dermatitis: a post hoc analysis of JADE EXTEND	Exclusion	Non-RCTs (Conference proceeding)
76	Paller 2023	Efficacy and safety of dupilumab treatment with concomitant topical corticosteroids in children aged 6 months to 5 years with severe atopic dermatitis	Exclusion	Non-RCTs (Conference proceeding)
77	Paller 2023	Clinically Important Benefits in Infants and Young Children With Moderate-to-Severe Atopic Dermatitis not Achieving IGA 0/1 after 16 weeks of Dupilumab Treatment	Exclusion	Non-RCTs (Conference proceeding)
78	Paller 2023	Dupilumab Reduces Itch in Children with Moderate-to-Severe Atopic Dermatitis Aged 6 Months to 5 Years	Exclusion	Non-RCTs (Conference proceeding)
79	Paller 2023	Dupilumab treatment results in rapid, sustained and clinically meaningful improvement in itch in patients aged 6 months to 5 years with moderate-to-severe atopic dermatitis	Exclusion	Non-RCTs (Conference proceeding)
80	Reich 2023	Abrocitinib Long-Term Efficacy for up to 96 Weeks in Patients With Moderate-to-Severe Atopic Dermatitis: interim Analysis of JADE EXTEND, a Long-Term Extension Study	Exclusion	Non-RCTs (Conference proceeding)
81	Sher 2023	Efficacy of Lebrikizumab in Patients With Atopic Dermatitis and Atopic Comorbidities: pooled Results From Two Phase 3 Monotherapy Randomized, Double-Blind, Placebo-Controlled 16-Week Studies (ADvocate1 and ADvocate2)	Exclusion	Non-RCTs (Conference proceeding)
82	Siegfried 2023	Dupilumab treatment shows rapid and consistent improvement in lichenification across anatomical regions in patients aged 6 months to 5 years with moderate-to-severe atopic dermatitis	Exclusion	Non-RCTs (Conference proceeding)
83	Simpson 2023	Tralokinumab provides progressive and sustained efficacy in adolescents with moderate-to-severe atopic dermatitis: a post-hoc analysis of the ECZTRA 6 trial	Exclusion	Non-RCTs (Conference proceeding)
84	Torrelo 2023	Efficacy and safety of baricitinib in a phase 3, randomized, double-blind, placebo-controlled study in paediatric patients with moderate-to-severe atopic dermatitis	Exclusion	Non-RCTs (Conference proceeding)
85	Wollenberg 2023	Progressive and sustained disease control in patients with atopic dermatitis (ad) aged 12 - 17 years treated with tralokinumab for 52 weeks	Exclusion	Non-RCTs (Conference proceeding)
86	Eichenfield 2024	Efficacy, Safety, and Long-Term Disease Control of Ruxolitinib Cream Among Adolescents with Atopic Dermatitis: pooled Results from Two Randomized Phase 3 Studies	Exclusion	Non-RCTs (Conference proceeding)
87	Siegfried 2024	Dupilumab Treatment Shows Rapid and Consistent Improvement in Atopic Dermatitis in All Anatomical Regions in Patients Aged 6 Months to 17 Years: results From an Open-Label Extension Study	Exclusion	Non-RCTs (Conference proceeding)
88	Silverberg 2024	Efficacy and safety of upadacitinib vs dupliumab in adults and adolescents with moderate-to-severe atopic dermatitis: results of an open-label, efficacy assessor-blinded head-to-head phase 3b/4 study (Level Up)	Exclusion	Non-RCTs (Conference proceeding)
89	Tanaka 2024	Lebrikizumab Combined with Topical Corticosteroids Improves Patient-reported Outcomes in Japanese Patients with Moderate-to-Severe Atopic Dermatitis	Exclusion	Non-RCTs (Conference proceeding)
90	Cork 2020	Dupilumab in adolescents with uncontrolled moderate-to-severe atopic dermatitis: results from a phase IIa open-label trial and subsequent phase III open-label extension	Exclusion	Non-RCTs
91	Blauvelt 2022	Long-term efficacy and safety of dupilumab in adolescents with moderate-to-severe atopic dermatitis: results through week 52 from a phase iii open-label extension trial (LIBERTY AD PED-OLE)	Exclusion	Non-RCTs
92	Stingeni 2022	Moderate-to-severe atopic dermatitis in adolescents treated with dupilumab: A multicentre Italian real-world experience	Exclusion	Non-RCTs
93	Cork 2023	Dupilumab safety and efficacy in a phase iii open-label extension trial in children 6 - 11 years of age with severe atopic dermatitis	Exclusion	Non-RCTs
94	Gao 2023	Efficacy and safety of dupilumab plus topical tacrolimus for atopic dermatitis in 6-to 12-year-old patients	Exclusion	Non-RCTs
95	Hagino 2023	Effectiveness and Safety of Upadacitinib in Combination with Topical Corticosteroids in Adolescent Patients with Moderate-to-Severe Atopic Dermatitis	Exclusion	Non-RCTs
96	Leung 2023	Safety, pharmacokinetics, and efficacy of ruxolitinib cream in children and adolescents with atopic dermatitis	Exclusion	Non-RCTs
97	Paller 2023	Safety and efficacy of lebrikizumab in adolescent patients with moderate-to-severe atopic dermatitis: a 52-week, open-label, phase 3 study	Exclusion	Non-RCTs
98	Yang 2023	Efficacy and safety of dupilumab in pediatric patients with moderate to severe atopic dermatitis: a real-world study	Exclusion	Non-RCTs
99	Berna-Rico 2024	Effectiveness and safety of dupilumab in children under 6 years of age with moderate-to-severe atopic dermatitis: a retrospective real-world study	Exclusion	Non-RCTs
100	Iznardo 2024	Dupilumab treatment in paediatric atopic dermatitis (2 to 18 years): Spanish multicentre retrospective real-life study	Exclusion	Non-RCTs
101	Kim 2024	Effectiveness of dupilumab in pediatric patients with a nummular phenotype of atopic dermatitis	Exclusion	Non-RCTs
102	Paller 2024	Dupilumab safety and efficacy up to 1 year in children aged 6 months to 5 years with atopic dermatitis: results from a phase 3 open-label extension study	Exclusion	Non-RCTs
103	Pezzolo 2024	A critical evaluation of suitability of tralokinumab for treatment of moderate-to-severe atopic dermatitis in adolescents and adults	Exclusion	Non-RCTs
104	Qian 2024	Pharmacokinetics, safety, tolerability, and exploratory efficacy of upadacitinib in children with severe atopic dermatitis	Exclusion	Non-RCTs
105	Zhang 2024	Dupilumab provides sustained effectiveness on patient-reported outcomes and favorable safety in patients with moderate-to-severe atopic dermatitis: Up to 5-year results from the daily practice BioDay registry	Exclusion	Non-RCTs
106	Zhou 2024	Dupilumab therapy in children aged 2-12?years with uncontrolled moderate-to-severe atopic dermatitis: A Chinese real-world study	Exclusion	Non-RCTs
107	Zhu 2024	Efficacy, safety, and early relapse after cessation of upadacitinib versus dupilumab in adolescents with moderate-to-severe atopic dermatitis: a real-world study in china	Exclusion	Non-RCTs
