# Supplementary material for: Comparative efficacy and safety of dupilumab versus newly approved biologics and JAKi in pediatric atopic dermatitis: A systematic review and network meta-analysis
Source: PLoS One. 2025 Feb 24;20(2):e0319400. doi: 10.1371/journal.pone.0319400 (PMC11849894; doi:10.1371/journal.pone.0319400)
Supplement: S3 File — (XLSX) [file pone.0319400.s003.xlsx]

## Sheet: Sheet1
Supporting information 3. Records excluded by title or abstract
ID	Study	Research Title	Reason for exclusion
1	Leung 1981	Enumeration of T cell subsets in atopic dermatitis using monoclonal antibodies	Irrelevant study designs
2	Faure 1982	Decreased levels of T-cells and cells with suppressor T-cell phenotype as defined by specific monoclonal antibodies in patients with atopic dermatitis	Irrelevant study designs
3	Hsieh 1982	Study of T-cell subpopulations defined by monoclonal antibodies in asthmatic children with or without atopic eczema and normals	Irrelevant study designs
4	Leung 1982	Cell-mediated cytotoxicity against skin fibroblasts in atopic dermatitis	Irrelevant study designs
5	Chandra 1983	Numerical and functional deficiency of suppressor T cells precedes development of atopic eczema	Irrelevant study designs
6	Leung 1983	Impairment of the autologous mixed lymphocyte reaction in atopic dermatitis	Irrelevant study designs
7	Leung 1983	Cellular basis of defective cell-mediated lympholysis in atopic dermatitis. Journal of immunology	Irrelevant study designs
8	Rocha 1984	Characterization of cellular infiltrates in skin lesions of atopic eczema by means of monoclonal antibodies	Irrelevant study designs
9	Ariyanayagam 1985	Topical sodium cromoglycate in the management of atopic eczema--a controlled trial	Irrelevant study designs
10	Cooper 1985	Phosphodiesterase inhibition by Ro 20-1724 reduces hyper-IgE synthesis by atopic dermatitis cells in vitro	Irrelevant study designs
11	Hemady 1985	Abnormal regulation of in vitro IgE synthesis by T cells obtained from patients with atopic dermatitis	Irrelevant study designs
12	Miadonna 1985	Characterization of T cell subsets in patients with atopic dermatitis using OKT monoclonal antibodies	Irrelevant study designs
13	Zachary 1985	In situ quantification of T-lymphocyte subsets and Langerhans cells in the inflammatory infiltrate of atopic eczema. The British journal of dermatology	Irrelevant study designs
14	Chen 1986	Eczema herpeticum in three siblings: clinical features and acyclovir treatment	Irrelevant study designs
15	Klene 1986	Subpopulations of peripheral T lymphocytes (Th/Ts) in atopic dermatitis and in psoriasis	Irrelevant study designs
16	Magnusson 1986	Raised serum IgG4 levels in patients with atopy and filariasis: application of an automated particle-counting immunoassay using monoclonal antibody	Irrelevant study designs
17	Potekaev 1986	Monoclonal antibodies in the evaluation of subpopulations of immunoregulatory T-cells in patients with atopic dermatitis	Irrelevant study designs
18	Sillevis 1986	In situ immunophenotyping of antigen presenting cells and T cell subsets in atopic dermatitis. Clinical and experimental dermatology	Irrelevant study designs
19	Leung 1987	The presence of IgE on macrophages and dendritic cells infiltrating into the skin lesion of atopic dermatitis	Irrelevant study designs
20	Rowntree 1987	A subclass IgG4-specific antigen-binding radioimmunoassay (RIA): comparison between IgG and IgG4 antibodies to food and inhaled antigens in adult atopic dermatitis after desensitization treatment and during development of antibody responses in children	Irrelevant study designs
21	Wilson 1987	Detection of IgG subclass-specific anti-IgE antibodies in normal and atopic individuals	Irrelevant study designs
22	Barker 1988	Surface-bound immunoglobulin E on antigen-presenting cells in cutaneous tissue of atopic dermatitis. The Journal of investigative dermatology	Irrelevant study designs
23	Kim 1988	IgE receptor-bearing lymphocytes in allergic and nonallergic children. Pediatric Research	Irrelevant study designs
24	Kramer 1988	Does breast feeding help protect against atopic disease? Biology, methodology, and a golden jubilee of controversy	Irrelevant study designs
25	Tigalonowa 1988	IgE on Langerhans cells in the skin of patients with atopic dermatitis and birch allergy	Irrelevant study designs
26	Gruschwitz 1989	Comparative histology and immunohistochemistry of tests of immediate allergic reaction and type I contact dermatitis	Irrelevant study designs
27	Vladimirov 1989	Food allergy in patients with atopic dermatitis studied using the allergen-specific IgE-FAST test	Irrelevant study designs
28	Mukai 1990	Treatment of adult type atopic dermatitis (AD) with bacterial vaccine prepared from individual cases (I)--Clinical study	Irrelevant study designs
29	Sakamoto 1990	Fc epsilon receptor II/CD23 positive lymphocytes in atopic dermatitis: II. Infiltration of Fc epsilon R II(+) T cells in the skin lesion	Irrelevant study designs
30	Beck 1991	Egg hypersensitivity and measles-mumps-rubella vaccine administration	Irrelevant study designs
31	Hsieh 1991	Interleukin 2 therapy in severe atopic dermatitis	Irrelevant study designs
32	Matsumoto 1991	Serum levels of soluble IL-2 receptor, IL-4 and IgE-binding factors in childhood allergic diseases	Irrelevant study designs
33	Muller 1991	Mononuclear cell-bound CD23 is elevated in both atopic dermatitis and psoriasis	Irrelevant study designs
34	Nakamura 1991	Phenotypic analysis of CD23+ peripheral blood mononuclear cells in atopic dermatitis	Irrelevant study designs
35	Ritter 1991	IgE hidden in immune complexes with anti-IgE autoantibodies in children with asthma	Irrelevant study designs
36	Schauer 1991	T cell receptor gamma delta bearing cells are decreased in the peripheral blood of patients with atopic diseases	Irrelevant study designs
37	Takigawa 1991	Fc epsilon receptor II/CD23-positive lymphocytes in atopic dermatitis. I. The proportion of Fc epsilon RII+ lymphocytes correlates with the extent of skin lesion	Irrelevant study designs
38	Takigawa 1991	Fcε receptor II/CD23-positive lymphocytes in atopic dermatitis. I. The proportion of FcεRII+ lymphocytes correlates with the extent of skin lesion	Irrelevant study designs
39	Valdes 1991	Atopic dermatitis: serum immunoglobulins and T-lymphocyte subpopulations	Irrelevant study designs
40	Burks 1992	Allergenicity of peanut and soybean extracts altered by chemical or thermal denaturation in patients with atopic dermatitis and positive food challenges	Irrelevant study designs
41	Carini 1992	Detection of IgG subclasses with anti-IgE activity in patients with atopic diseases	Irrelevant study designs
42	Carini 1992	Detection of IgG subclasses with anti IgE activity in patients with atopic diseases	Irrelevant study designs
43	Glover 1992	A double-blind controlled trial of hyposensitization to Dermatophagoides pteronyssinus in children with atopic eczema	Irrelevant study designs
44	Hvatum 1992	Pitfalls in determining IgG and IgG subclass antibodies to food antigens	Irrelevant study designs
45	Kostinov 1992	Postvaccinal immunity in children with atopic dermatitis after vaccination with ADT-M anatoxin	Irrelevant study designs
46	Kroger 1992	Skin test reactivity to atypical mycobacteria among healthy Finnish preschool children vaccinated with BCG vaccine at birth	Irrelevant study designs
47	Maeda 1992	The relationship between eosinophils, OKT6-positive cells and house dust mite (HDM) antigens in naturally occurring lesions of atopic dermatitis	Irrelevant study designs
48	Ruuska 1992	Occurrence of acute diarrhea in atopic and nonatopic infants: The role of prolonged breast-feeding	Irrelevant study designs
49	Sheehan 1992	A controlled trial of traditional Chinese medicinal plants in widespread non-exudative atopic eczema	Irrelevant study designs
50	Shinoda 1992	Proliferative responses of CD4+ T-cell population to ovalbumin in patients with atopic dermatitis who are sensitive to hen eggs	Irrelevant study designs
51	Sowden 1992	Selective activation of circulating CD4+ lymphocytes in severe adult atopic dermatitis	Irrelevant study designs
52	Takematsu 1992	Generation of terminal complement complexes in psoriatic lesional skin	Irrelevant study designs
53	Castelain 1993	Patch test reactions to mite antigens: a GERDA multicentre study	Irrelevant study designs
54	Ishida 1993	Connection of atopic disease in Japanese patients with juvenile dermatomyositis based on serum IgE levels	Irrelevant study designs
55	Kondo 1993	The role of T lymphocytes in patients with food-sensitive atopic dermatitis	Irrelevant study designs
56	McGrath 1993	Cultured keratinocyte allografts and wound healing in severe recessive dystrophic epidermolysis bullosa	Irrelevant study designs
57	Rinas 1993	Interferon-γ production by cord-blood mononuclear cells is reduced in newborns with a family history of atopic disease and is independent from cord blood IgE-levels	Irrelevant study designs
58	Walker 1993	Atopic dermatitis: correlation of peripheral blood T cell activation, eosinophilia and serum factors with clinical severity	Irrelevant study designs
59	Bernhiselbroadbent 1994	Allergenicity and antigenicity of chicken egg ovomucoid (gal - d - iii) compared with ovalbumin (gal - d - i) in children with egg allergy and in mice	Irrelevant study designs
60	Beyer 1994	Serum tryptase and urinary 1-methylhistamine as parameters for monitoring oral food challenges in children	Irrelevant study designs
61	Blanarikova 1994	Addition of the preparation Hylak forte to the treatment of patients with dermorespiratory syndrome	Irrelevant study designs
62	Burks 1994	Epitope specificity and immunoaffinity purification of the major peanut allergen, Ara h I	Irrelevant study designs
63	Furukawa 1994	Effect of anti-allergic drugs on CD23 expression in peripheral blood lymphocytes	Irrelevant study designs
64	Nishida 1994	Proliferative responses towards native, heat-denatured and pepsin-treated ovalbumin by peripheral-blood mononuclear-cells from patients with hens egg-sensitive atopic-dermatitis	Irrelevant study designs
65	Renz 1994	Enhancement of IgE production by anti - cd40 antibody in atopic - dermatitis	Irrelevant study designs
66	Wakita H 1994	E - selectin and vascular cell - adhesion molecule - 1 as critical adhesion molecules for infiltration of t - lymphocytes and eosinophils in atopic dermatitis	Irrelevant study designs
67	Zargari 1994	Identification of allergen components of the opportunistic yeast pityrosporum orbiculare by monoclonal - antibodies	Irrelevant study designs
68	Abernathy 1995	Milk-induced eczema is associated with the expansion of T cells expressing cutaneous lymphocyte antigen	Irrelevant study designs
69	Abernathy 1995	Milk-induced eczema is associated with the expansion of T cells expressing cutaneous lymphocyte antigen	Irrelevant study designs
70	Abernathy 1995	Milk-induced eczema is associated with the expansion of T cells expressing cutaneous lymphocyte antigen	Irrelevant study designs
71	Czech 1995	IgE autoantibodies in atopic - dermatitis - occurrence of different antibodies against the ch3 and the ch4 epitopes of IgE	Irrelevant study designs
72	Imada 1995	Allergen - stimulated interleukin - 4 and interferon - gamma production in primary culture - responses of subjects with allergic rhinitis and normal controls	Irrelevant study designs
73	Jung 1995	Decreased frequency of interferon - gamma - producing and interleukin - 2 - producing cells in patients with atopic diseases measured at the single - cell level	Irrelevant study designs
74	Kimata 1995	High - dose intravenous gamma - globulin treatment for hyperimmunoglobulinemia - e syndrome	Irrelevant study designs
75	Monteseirin 1995	Peripheral - blood T - lymphocytes in seasonal bronchial - asthma	Irrelevant study designs
76	Shinbara 1995	T - cell proliferation restricted by hla class - ii molecules in patients with hens egg allergy	Irrelevant study designs
77	Tanaka 1995	Prurigo nodularis consists of 2 distinct forms - early - onset atopic and late - onset nonatopic	Irrelevant study designs
78	Zargari 1995	Influence of culture period on the allergenic composition of Pityrosporum orbiculare extracts	Irrelevant study designs
79	Batard 1996	Isotypic analysis of grass-pollen-specific antibodies in human plasma	Irrelevant study designs
80	Buckley 1996	Immunohistological analysis of 'negative' patch test sites in atopic dermatitis	Irrelevant study designs
81	Godthelp 1996	Antigen presenting cells in the nasal mucosa of patients with allergic rhinitis during allergen provocation	Irrelevant study designs
82	Goodyear 1996	Immunological studies of herpes simplex virus infection in children with atopic eczema	Irrelevant study designs
83	Stables 1996	Patch testing in children	Irrelevant study designs
84	Thepen 1996	Biphasic response against aeroallergen in atopic dermatitis showing a switch from an initial T-H2 response to a T-H1 response in situ: An immunocytochemical study	Irrelevant study designs
85	Yokoi 1996	Association of eosinophil granule major basic protein with atopic cataract	Irrelevant study designs
86	Beyer 1997	Severe allergic reactions to foods are predicted by increases of CD4+CD45RO+ T cells and loss of L-selectin expression	Irrelevant study designs
87	Borrek 1997	Borage seed-oil and atopic dermatitis	Irrelevant study designs
88	Kalpaklioğlu 1997	Effect of pretreatment with heparin on pulmonary and cutaneous response	Irrelevant study designs
89	Nakazawa 1997	Predominance of type 2 cytokine-producing CD4(+) and CD8(+) cells in patients with atopic dermatitis	Irrelevant study designs
90	Ostlere 1997	Substance P binding to peripheral blood mononuclear leukocytes in atopic dermatitis	Irrelevant study designs
91	Taskinen 1997	Moisture and mould problems in schools and respiratory manifestations in schoolchildren: clinical and skin test findings	Irrelevant study designs
92	Zheng 1997	Phenotypic differences between human blood monocyte subpopulations in psoriasis and atopic dermatitis	Irrelevant study designs
93	NA 1998	Allergic factors associated with the development of asthma and the influence of cetirizine in a double-blind, randomised, placebo-controlled trial: first results of ETAC. Early Treatment of the Atopic Child	Irrelevant study designs
94	Avunduk 1998	Analysis of tears in patients with atopic keratoconjunctivitis, using flow cytometry	Irrelevant study designs
95	Banerjee 1998	Changes in CD23 expression of blood and skin in atopic eczema after Chinese herbal therapy	Irrelevant study designs
96	Dory 1998	Recognition of an extensive range of IgE-reactive proteins in cod extract	Irrelevant study designs
97	Goodyear 1998	Herpes simplex infections in children with atopic eczema (BL)	Irrelevant study designs
98	Ha 1998	Expression of T cell receptor Vβ chain in lesional skin of atopic dermatitis	Irrelevant study designs
99	Helm 1998	Cellular and molecular characterization of a major soybean allergen	Irrelevant study designs
100	Laan 1998	CD4+cells proliferate after peanut-extract-specific and CD8+ cells proliferate after polyclonal stimulation of PBMC of children with atopic dermatitis	Irrelevant study designs
101	Nissen 1998	IgE-sensitization to cellular and culture filtrates of fungal extracts in patients with atopic dermatitis	Irrelevant study designs
102	Torres 1998	Circulating CLA lymphocytes from children with atopic dermatitis contain an increased percentage of cells bearing staphylococcal-related T-cell receptor variable segments	Irrelevant study designs
103	Wakim 1998	High dose intravenous immunoglobulin in atopic dermatitis and hyper-IgE syndrome	Irrelevant study designs
104	Dworzak 1999	Skin-associated lymphocytes in the peripheral blood of patients with atopic dermatitis:: Signs of subset expansion and stimulation	Irrelevant study designs
105	Higaki 1999	Efficacy of Shiunko for the treatment of atopic dermatitis	Irrelevant study designs
106	Ionescu 1999	Simple chemiluminescence assays for free radicals in venous blood and serum samples: Results in atopic, psoriasis, MCS and cancer patients	Irrelevant study designs
107	Jung 1999	Mechanisms of deficient interferon-γ production in atopic diseases	Irrelevant study designs
108	Niwa 1999	Antioxidant ointment consisting of treated natural materials and very low concentrations of glucocorticoid shows remarkable effectiveness in atopic dermatitis	Irrelevant study designs
109	Ochiai 1999	Role of JAK2 signal transductional pathway in activation and survival of human peripheral eosinophils by interferon-gamma (IFN-γ)	Irrelevant study designs
110	Anderson 2000	Evaluation of massage with essential oils on childhood atopic eczema	Irrelevant study designs
111	Cavagni 2000	Cutaneous CD30+cells in children with atopic dermatitis	Irrelevant study designs
112	Harari 2000	Climatotherapy of atopic dermatitis at the Dead Sea: Demographic evaluation and cost-effectiveness	Irrelevant study designs
113	Jang 2000	Clinical improvement and immunohistochemical findings in severe atopic dermatitis treated with interferon	Irrelevant study designs
114	Jang 2000	Clinical improvement and immunohistochemical findings in severe atopic dermatitis treated with interferon gamma	Irrelevant study designs
115	Ramgolam 2000	Traditional Chinese medicines as immunosuppressive agents	Irrelevant study designs
116	Wamboldt 2000	Familial association between allergic disorders and depression in adult Finnish twins	Irrelevant study designs
117	Yoneyama 2000	The effect of DPT and BCG vaccinations on atopic disorders	Irrelevant study designs
118	Abu 2001	Expression of CD23/CD21 and CD40/CD40 ligand in vernal keratoconjunctivitis	Irrelevant study designs
119	Arkwright 2001	Intradermal administration of a killed Mycobacterium vaccae suspension (SRL 172) is associated with improvement in atopic dermatitis in children with moderate-to-severe disease	Irrelevant study designs
120	Bang 2001	CD4+CD8+(thymocyte-like) T lymphocytes present in blood and skin from patients with atopic dermatitis suggest immune dysregulation	Irrelevant study designs
121	Gorfien 2001	Comparison of the microanatomical distributions of macrophages and dendritic cells in normal and diseased tonsils	Irrelevant study designs
122	Seya 2001	Protein polymorphism of human IL-18 identified by monoclonal antibodies	Irrelevant study designs
123	Shida 2001	High serum levels of additional IL-18 forms may be reciprocally correlated with IgE levels in patients with atopic dermatitis	Irrelevant study designs
124	NA 2002	Topical tacrolimus - A role in atopic dermatitis? Drug and Therapeutics Bulletin	Irrelevant study designs
125	Escarrer 2002	Role of aeroallergens in the etiopathogenesis of atopic dermatitis. Allergologia et immunopathologia	Irrelevant study designs
126	Grüber 2002	Is early BCG vaccination associated with less atopic disease? An epidemiological study in German preschool children with different ethnic backgrounds	Irrelevant study designs
127	Jean 2002	Expression of eotaxin, an eosinophil-selective chemokine, parallels eosinophil accumulation in the vesiculobullous stage of incontinentia pigmenti	Irrelevant study designs
128	Latchman 2002	Chinese medical herbs in the treatment of atopic dermatitis	Irrelevant study designs
129	Lin 2002	Local allergic reaction in food-hypersensitive adults despite a lack of systemic food-specific IgE	Irrelevant study designs
130	Morita 2002	Evaluation of human thymus and activation-regulated chemokine concentrations in blood using a new sandwich ELISA based on monoclonal antibodies	Irrelevant study designs
131	Nemelka 2002	Experimental survey of a new topical anti-oxidant based on furfuryl palmitate in the treatment of child's and baby's dermatitis with eczema: results from a multicenter clinical investigation	Irrelevant study designs
132	Nettis 2002	Frequency of contact allergy to Compositae extracts in patients with atopic dermatitis	Irrelevant study designs
133	Novak 2002	Dichotomic nature of atopic dermatitis reflected by combined analysis of monocyte immunophenotyping and single nucleotide polymorphisms of the interleukin-4/interleukin-13 receptor gene:: The dichotomy of extrinsic and intrinsic atopic dermatitis	Irrelevant study designs
134	Suzuki 2002	The correlation between ovomucoid-derived peptides, human leucocyte antigen class II molecules and T cell receptor-complementarity determining region 3 compositions in patients with egg-white allergy	Irrelevant study designs
135	Wildhaber 2002	Asthma in childhood: Diagnosis and treatment	Irrelevant study designs
136	Kalus 2003	Effect of Nigella sativa (Black Seed) on Subjective Feeling in Patients with Allergic Diseases	Irrelevant study designs
137	Naleway 2003	Eczematous Skin Disease and Recall of Past Diagnoses: Implications for Smallpox Vaccination	Irrelevant study designs
138	Nilsson 2003	Allergic Disease at the Age of 7 Years after Pertussis Vaccination in Infancy: Results from the Follow-up of a Randomized Controlled Trial of 3 Vaccines	Irrelevant study designs
139	Olesen 2003	Atopic Dermatitis Is Increased Following Vaccination for Measles, Mumps and Rubella or Measles Infection	Irrelevant study designs
140	Pomés 2003	Monitoring peanut allergen in food products by measuring Ara h 1	Irrelevant study designs
141	Prescott 2003	The value of perinatal immune responses in predicting allergic disease at 6 years of age	Irrelevant study designs
142	Ross 2003	An integrative approach to eczema (atopic dermatitis)	Irrelevant study designs
143	Saeedi 2003	The treatment of atopic dermatitis with licorice gel	Irrelevant study designs
144	Schempp 2003	Topical treatment of atopic dermatitis with St. John's wort cream - A randomized, placebo controlled, double blind half-side comparison	Irrelevant study designs
145	Simpson 2003	A Cross-Sectional Survey of Complementary and Alternative Medicine Use in Patients with Atopic Dermatitis	Irrelevant study designs
146	France 2004	Safety of the trivalent inactivated influenza vaccine among children: A population-based study	Irrelevant study designs
147	Frieri 2004	Association between CD62 ligand on naive and memory T cells and history of cow's milk hypersensitivity in atopic patients	Irrelevant study designs
148	Hoffjan 2004	Genetic variation in immunoregulatory pathways and atopic phenotypes in infancy	Irrelevant study designs
149	Hon 2004	A pentaherbs capsule as a treatment option for atopic dermatitis in children: An open-labeled case series	Irrelevant study designs
150	Jovanović 2004	Sesquiterpene lactone mix patch testing supplemented with dandelion extract in patients with allergic contact dermatitis, atopic dermatitis and non-allergic chronic inflammatory skin diseases	Irrelevant study designs
151	Keles 2004	Meniere's disease and allergy: allergens and cytokines	Irrelevant study designs
152	Kim 2004	Latex allergy in atopic dermatitis	Irrelevant study designs
153	Kobayashi 2004	Diet and Japanese herbal medicine for recalcitrant atopic dermatitis: Efficacy and safety	Irrelevant study designs
154	Phipps 2004	Intravenous anti-IL-5 monoclonal antibody reduces eosinophils and tenascin deposition in allergen-challenged human atopic skin	Irrelevant study designs
155	Prandota 2004	Urinary tract diseases revealed after DTP vaccination in infants and young children: cytokine irregularities and down-regulation of cytochrome P-450 enzymes induced by the vaccine may uncover latent diseases in genetically predisposed subjects	Irrelevant study designs
156	Pratt 2004	North American Contact Dermatitis Group patch-test results, 2001-2002 study period	Irrelevant study designs
157	Reading 2004	Infant immunization and family size	Irrelevant study designs
158	Sager 2004	Safety aspects and course of allergen-specific immunotherapy with a depigmented, polymerized allergen extract	Irrelevant study designs
159	Sichletidis 2004	The prevalence of allergic asthma and rhinitis in children of Polichni, Thessaloniki	Irrelevant study designs
160	Ahmadiafshar 2005	A study of relation between BCG scar and atopy in schoolchildren of Zanjan city	Irrelevant study designs
161	Deniz 2005	Safety and tolerability of omalizumab (Xolair®), a recombinant humanized monoclonal anti-IgE antibody	Irrelevant study designs
162	Dunstan 2005	Atopic dermatitis in young children is associated with impaired interleukin-10 and interferon-γ responses to allergens, vaccines and colonizing skin and gut bacteria	Irrelevant study designs
163	Erwin 2005	Quantitative measurement of IgE antibodies to purified allergens using streptavidin linked to a high-capacity solid phase	Irrelevant study designs
164	García 2005	BCG immunization at birth and atopic diseases in a homogeneous population of Spanish schoolchildren	Irrelevant study designs
165	Lugovic 2005	Prominent involvement of activated Th1-subset of T-cells and increased expression of receptor for IFN-gamma on keratinocytes in atopic dermatitis acute skin lesions	Irrelevant study designs
166	Mankad 2005	Omalizumab: Other indications and unanswered questions. Clinical Reviews in Allergy and Immunology	Irrelevant study designs
167	Nemykina 2005	Immunological characteristics in the therapy of atopic dermatitis in children with polycomponent vaccine Immunovac BN-4	Irrelevant study designs
168	Nemykina 2005	Optimization of the therapy of atopic dermatitis by means of immunotherapy	Irrelevant study designs
169	Oldhoff 2005	Anti-IL-5 recombinant humanized monoclonal antibody (Mepolizumab) for the treatment of atopic dermatitis	Irrelevant study designs
170	Prescott 2005	Clinical effects of probiotics are associated with increased interferon-γ responses in very young children with atopic dermatitis	Irrelevant study designs
171	Purvis 2005	Risk factors for atopic dermatitis in New Zealand children at 3.5 year of age	Irrelevant study designs
172	Stiehm 2005	Pneumococcal seroconversion after vaccination for children with atopic dermatitis treated with tacrolimus ointment	Irrelevant study designs
173	Abramovits 2006	A multicenter, randomized, vehicle-controlled clinical study to examine the efficacy and safety of MAS063DP (Atopiclair) in the management of mild to moderate atopic dermatitis in adults	Irrelevant study designs
174	Barreto 2006	Risk factors and immunological pathways for asthma and other allergic diseases in children: Background and methodology of a longitudinal study in a large urban center in Northeastern Brazil (Salvador-SCAALA study)	Irrelevant study designs
175	Belsito 2006	Delayed-type hypersensitivity to fragrance materials in a select North American population	Irrelevant study designs
176	Castro 2006	Probiotics: Clinical perspectives	Irrelevant study designs
177	Davies 2006	An open study to assess the efficacy clinically and immunologically of M. vaccae vaccine in patients with atopic dermatitis	Irrelevant study designs
178	Flöistrup 2006	Allergic disease and sensitization in Steiner school children	Irrelevant study designs
179	Garfias 2006	CD4+CD30+T cells perpetuate IL-5 production in <i>Dermatophagoides pteronyssinus</i> allergic patients	Irrelevant study designs
180	Gleich 2006	Baseline demographics and disease characteristics of patients with hypereosinophilic syndrome in a placebo-controlled trial evaluating the steroid-sparing effects of the Anti-IL-5 monoclonal antibody, mepolizumab	Irrelevant study designs
181	Hambidge 2006	Safety of trivalent inactivated influenza vaccine in children 6 to 23 months old	Irrelevant study designs
182	Hofman 2006	Tacrolimus ointment does not affect the immediate response to vaccination, the generation of immune memory, or humoral and cell-mediated immunity in children	Irrelevant study designs
183	Kreth 2006	Safety, reactogenicity, and immunogenicity of live attenuated varicella vaccine in children between 1 and 9 years of age with atopic dermatitis	Irrelevant study designs
184	Magin 2006	Complementary and alternative medicine therapies in acne, psoriasis, and atopic eczema: Results of a qualitative study of patients' experiences and perceptions	Irrelevant study designs
185	Niggemann 2006	Does unconventional medicine work through conventional modes of action? Journal of Allergy and Clinical Immunology	Irrelevant study designs
186	Oldhoff 2006	No effect of anti-interleukin-5 therapy (mepolizumab) on the atopy patch test in atopic dermatitis patients	Irrelevant study designs
187	Pietrzak 2006	Serum pancreatic lipase EC 3.1.1.3 activity, serum lipid profile and peripheral blood dendritic cell populations in normolipidemic males with psoriasis	Irrelevant study designs
188	Werfel 2006	Usefulness of specific immunotherapy in patients with atopic dermatitis and allergic sensitization to house dust mites: a multi-centre, randomized, dose-response study	Irrelevant study designs
189	Cadario 2007	Sublingual immunotherapy efficacy in patients with atopic dermatitis and house dust mites sensitivity: A prospective pilot study	Irrelevant study designs
190	Caproni 2007	The comparative effects of tacrolimus and hydrocortisone in adult atopic dermatitis: an immunohistochemical study	Irrelevant study designs
191	Hennino 2007	Influence of measles vaccination on the progression of atopic dermatitis in infants. Pediatric Allergy and Immunology	Irrelevant study designs
192	Itamura 2007	Effect of homeopathic treatment of 60 Japanese patients with chronic skin disease. Complementary Therapies in Medicine	Irrelevant study designs
193	Just 2007	Effectiveness of omalizumab in monozygotic twin sisters with severe allergic asthma	Irrelevant study designs
194	Klövekorn 2007	A randomized, double-blind, vehicle-controlled, half-side comparison with a herbal ointment containing Mahonia aquifolium, Viola tricolor and Centella asiatica for the treatment of mild-to-moderate atopic dermatitis	Irrelevant study designs
195	Leonardi 2007	IgE values and T-lymphocyte subsets in children with atopic eczema/dermatitis syndrome	Irrelevant study designs
196	Möhrenschlager 2007	Early BCG and pertussis vaccination and atopic diseases in 5- to 7-year-old preschool children from Augsburg, Germany: Results from the MIRIAM study	Irrelevant study designs
197	Ozdemir 2007	Discontinued drugs in 2006: Pulmonary-allergy, dermatological, gastrointestinal and arthritis drugs	Irrelevant study designs
198	Rook 2007	Mycobacteria and allergies	Irrelevant study designs
199	Schulz 2007	A common haplotype of the IL-31 gene influencing gene expression is associated with nonatopic eczema	Irrelevant study designs
200	Siegrist 2007	Human papilloma virus immunization in adolescent and young adults: A cohort study to illustrate what events might be mistaken for adverse reactions	Irrelevant study designs
201	Sugai 2007	Dermal testing of vaccines for children at high risk of allergies	Irrelevant study designs
202	Bodinier 2008	Evaluation of an in vitro mast cell degranulation test in the context of food allergy to wheat	Irrelevant study designs
203	Chen 2008	Prevalence of skin diseases among schoolchildren in Magong, Penghu, Taiwan: A community-based clinical survey	Irrelevant study designs
204	Davaine 2008	Cutaneous events during treatment of chronic inflammatory joint disorders with anti-tumour necrosis factor alpha: a cross-sectional study	Irrelevant study designs
205	Grüber 2008	Early atopic disease and early childhood immunization - Is there a link?	Irrelevant study designs
206	Gueniche 2008	Effects of nonpathogenic gram-negative bacterium Vitreoscilla filiformis lysate on atopic dermatitis: a prospective, randomized, double-blind, placebo-controlled clinical study	Irrelevant study designs
207	Gueniche 2008	Effects of nonpathogenic gram-negative bacterium Vitreoscilla filiformis lysate on atopic dermatitis: a prospective, randomized, double-blind, placebo-controlled clinical study	Irrelevant study designs
208	Karavanaki 2008	Prevalence of allergic symptoms among children with diabetes mellitus type 1 of different socioeconomic status	Irrelevant study designs
209	Kimball 2008	Clobetasol propionate emulsion formulation foam 0.05%: review of phase II open-label and phase III randomized controlled trials in steroid-responsive dermatoses in adults and adolescents	Irrelevant study designs
210	Liese 2008	The burden of varicella complications before the introduction of routine varicella vaccination in Germany	Irrelevant study designs
211	Mihara 2008	EBM and future directions of allergen-specific immunotherapy in atopic dermatitis	Irrelevant study designs
212	Peserico 2008	Reduction of relapses of atopic dermatitis with methylprednisolone aceponate cream twice weekly in addition to maintenance treatment with emollient: A multicentre, randomized, double-blind, controlled study	Irrelevant study designs
213	Rothenberg 2008	Treatment of patients with the hypereosinophilic syndrome with mepolizumab	Irrelevant study designs
214	Schulumeister 2008	Sensitization to human milk	Irrelevant study designs
215	Sheinkopf 2008	Efficacy of omalizumab in the treatment of atopic dermatitis: A pilot study	Irrelevant study designs
216	Hertzen 2008	Is house dust mite monosensitization associated with clinical disease?	Irrelevant study designs
217	Yeh 2008	Epidemiology and current status of asthma and associated allergic diseases in Taiwan-ARIA asia-pacific workshop report	Irrelevant study designs
218	Aghamohammadi 2009	IgA deficiency: Correlation between clinical and immunological phenotypes	Irrelevant study designs
219	Barber 2009	Component-resolved diagnosis of pollen allergy based on skin testing with profilin, polcalcin and lipid transfer protein pan-allergens	Irrelevant study designs
220	Beck 2009	Phenotype of atopic dermatitis subjects with a history of eczema herpeticum	Irrelevant study designs
221	Benoit 2009	Psoriasis in childhood and adolescence : Clinical features and therapy	Irrelevant study designs
222	Callréus 2009	Human papillomavirus immunisation of adolescent girls and anticipated reporting of immune-mediated adverse events	Irrelevant study designs
223	Chung 2009	Association of glutathione-S-transferase polymorphisms with atopic dermatitis risk in preschool age children	Irrelevant study designs
224	Esmailzadeh 2009	Predictive Factors of Eczema-Like Eruptions among Patients without Cutaneous Psoriasis Receiving Infliximab: A Cohort Study of 92 Patients	Irrelevant study designs
225	Fiocchi 2009	Ribosome-component immune modulation of respiratory tract infections in children	Irrelevant study designs
226	Hui 2009	Association between exposure to topical tacrolimus or pimecrolimus and cancers	Irrelevant study designs
227	In 2009	Clinical and histopathological characteristics of pityriasis alba	Irrelevant study designs
228	Krogulska 2009	Evaluation of Receptor Expression on Immune System Cells in the Peripheral Blood of Asthmatic Children Undergoing Food Challenges	Irrelevant study designs
229	Meknache 2009	Human Basophils Express the Glycosylphosphatidylinositol-Anchored Low-Affinity IgG Receptor FcγRIIIB (CD16B)	Irrelevant study designs
230	Sandström 2009	Omalizumab in the management of patients with allergic (IgE-mediated) asthma.	Irrelevant study designs
231	Seidenberg 2009	Safety and tolerability of seasonal ultra-rush, high-dose sublingual- swallow immunotherapy in allergic rhinitis to grass and tree pollens: An observational study in 193 children and adolescents.	Irrelevant study designs
232	Sicherer 2009	Advances in allergic skin disease, anaphylaxis, and hypersensitivity reactions to foods, drugs, and insects in 2008.	Irrelevant study designs
233	Sicherer 2009	Advances in allergic skin disease, anaphylaxis, and hypersensitivity reactions to foods, drugs, and insects in 2008.	Irrelevant study designs
234	Strober 2009	A series of critically challenging case scenarios in moderate to severe psoriasis: A Delphi consensus approach.	Irrelevant study designs
235	Van Hoffen 2009	A specific mixture of short-chain galacto-oligosaccharides and long-chain fructo-oligosaccharides induces a beneficial immunoglobulin profile in infants at high risk for allergy.	Irrelevant study designs
236	Amrol 2010	Anti-Immunoglobulin E in the Treatment of Refractory Atopic Dermatitis.	Irrelevant study designs
237	Carbonell 2010	Motavizumab for prophylaxis of respiratory syncytial virus in high-risk children: A noninferiority trial. Pediatrics.	Irrelevant study designs
238	Caruso 2010	Omalizumab efficacy in a girl with atopic eczema.	Irrelevant study designs
239	Cerio 2010	Mechanism of action and clinical benefits of colloidal oatmeal for dermatologic practice. Journal of Drugs in Dermatology.	Irrelevant study designs
240	Gelmetti 2010	Innovative Therapeutics in Pediatric Dermatology.	Irrelevant study designs
241	Heil 2010	Omalizumab therapy in atopic dermatitis: depletion of IgE does not improve the clinical course - a randomized, placebo-controlled and double blind pilot study.	Irrelevant study designs
242	Ibler 2010	Efalizumab for severe refractory atopic eczema: retrospective study on 11 cases.	Irrelevant study designs
243	Jung 2010	Increased risk of serious pneumococcal disease in patients with atopic conditions other than asthma.	Irrelevant study designs
244	Kim 2010	Immunogenicity, reactogenicity and safety of a combined DTPa-IPV vaccine compared with separate DTPa and IPV vaccines in healthy Korean infants.	Irrelevant study designs
245	Lee 2010	Allergen-specific B cell subset responses in cow's milk allergy of late eczematous reactions in atopic dermatitis.	Irrelevant study designs
246	Martin 2010	What's new in dermatological treatments?	Irrelevant study designs
247	Metsala 2010	Maternal and Perinatal Characteristics and the Risk of Cow's Milk Allergy in Infants up to 2 Years of Age: A Case-Control Study Nested in the Finnish Population.	Irrelevant study designs
248	Pfaar 2010	Safety of a depigmented, polymerized vaccine for the treatment of allergic rhinoconjunctivitis and allergic asthma.	Irrelevant study designs
249	Rafi 2010	Effects of omalizumab in patients with food allergy.	Irrelevant study designs
250	Sicherer 2010	Advances in allergic skin disease, anaphylaxis, and hypersensitivity reactions to foods, drugs, and insects in 2009.	Irrelevant study designs
251	Sicherer 2010	Immunologic features of infants with milk or egg allergy enrolled in an observational study (Consortium of Food Allergy Research) of food allergy.	Irrelevant study designs
252	Silverberg 2010	Association between varicella zoster virus infection and atopic dermatitis in early and late childhood: A case-control study. Journal of Allergy and Clinical Immunology	Irrelevant study designs
253	Simões 2010	The effect of respiratory syncytial virus on subsequent recurrent wheezing in atopic and nonatopic children	Irrelevant study designs
254	Wee 2010	Patch testing in patients treated with systemic immunosuppression and cytokine inhibitors	Irrelevant study designs
255	Wolff 2010	Consensus conference on clinical practice in chronic graft-versus-host disease (GVHD): First-line and topical treatment of chronic GVHD.	Irrelevant study designs
256	Assa'ad 2011	An Antibody Against IL-5 Reduces Numbers of Esophageal Intraepithelial Eosinophils in Children With Eosinophilic Esophagitis. Gastroenterology	Irrelevant study designs
257	Braunstahl 2011	Uncontrolled persistent allergic asthma in practice: eXpeRience registry baseline characteristics	Irrelevant study designs
258	De 2011	Natural peroxisome proliferator-activated receptor-alpha agonist cream demonstrates similar therapeutic response to topical steroids in atopic dermatitis	Irrelevant study designs
259	Hong 2011	Oralair®: Sublingual immunotherapy for the treatment of grass pollen allergic rhinoconjunctivitis.	Irrelevant study designs
260	Margolis 2011	DNA in the mail	Irrelevant study designs
261	Rocha 2011	Omalizumab in the treatment of eosinophilic esophagitis and food allergy	Irrelevant study designs
262	Rutten 2011	In vitro assessment of the immunomodulatory effects of multispecies probiotic formulations for management of allergic diseases	Irrelevant study designs
263	Saito 2011	Defective IL-10 signaling in hyper-IgE syndrome results in impaired generation of tolerogenic dendritic cells and induced regulatory T cells	Irrelevant study designs
264	Simon 2011	Systemic therapy of atopic dermatitis in children and adults	Irrelevant study designs
265	Stam 2011	A mixture of three prebiotics does not affect vaccine specific antibody responses in healthy term infants in the first year of life	Irrelevant study designs
266	Stavrikj 2011	Safe measles, mumps and rubella vaccine administration in atopic children with high levels of egg white-specific IgE antibody	Irrelevant study designs
267	Wu 2011	A Pilot Study Evaluating the Clinical and Immunomodulatory Effects of an Orally Administered Extract of Dendrobium Huoshanense in Children with Moderate to Severe Recalcitrant Atopic Dermatitis	Irrelevant study designs
268	Bae 2012	Progressive muscle relaxation therapy for atopic dermatitis: objective assessment of efficacy	Irrelevant study designs
269	Berg 2012	The German Infant Nutritional Intervention Study (GINI) for the preventive effect of hydrolysed infant formulas in infants at high risk for allergic diseases	Irrelevant study designs
270	Bissonnette 2012	Efficacy and safety of topical WBI-1001 in patients with mild to severe atopic dermatitis: results from a 12-week, multicentre, randomized, placebo-controlled double-blind trial	Irrelevant study designs
271	Bousquet 2012	Severe chronic allergic (and related) diseases: A uniform approach - A MeDALL - GA2 LEN - ARIA position paper	Irrelevant study designs
272	Busse 2012	Omalizumab and the risk of malignancy: Results from a pooled analysis	Irrelevant study designs
273	de Prost 2012	Place of immunosuppressors in atopic dermatitis	Irrelevant study designs
274	Dohil 2012	Natural ingredients in atopic dermatitis and other inflammatory skin diseases	Irrelevant study designs
275	Kubota 2012	Association of age and family history with supplement use in pediatric patients with allergy	Irrelevant study designs
276	Liao 2012	The prevalence of specific IgE to common foods and dust mite in the sera of allergic patients in Taiwan	Irrelevant study designs
277	Lin 2012	Immunogenicity and safety of 10-valent pneumococcal non-typeable Haemophilus influenzae protein D-conjugate vaccine (PHiD-CV) co-administered with routine childhood vaccines in Taiwan	Irrelevant study designs
278	Noh 2012	Allergen-specific responses of CD19(high) and CD19(low) B Cells in Non-IgE-mediated food allergy of late eczematous reactions in atopic dermatitis: presence of IL-17- and IL-32-producing regulatory B cells (Br17 & Br32)	Irrelevant study designs
279	Paller 2012	Latest approaches to treating atopic dermatitis	Irrelevant study designs
280	Paller 2012	Latest approaches to treating atopic dermatitis	Irrelevant study designs
281	Penders 2012	Establishment and role of the gastrointestinal microbiota in infantile eczema: a randomised trial with bacterial lysates	Irrelevant study designs
282	Ramírez 2012	Polypodium leucotomos extract in atopic dermatitis: A randomized, double-blind, placebo-controlled, multicenter trial	Irrelevant study designs
283	Rinderknecht 2012	The safety profile of Haemophilus influenzae type b-Neisseria meningitidis serogroups C and Y tetanus toxoid conjugate vaccine (HibMenCY)	Irrelevant study designs
284	Rossi 2012	Homeopathy in paediatric atopic diseases: Long-term results in children with atopic dermatitis	Irrelevant study designs
285	Schumann 2012	Omalizumab in patients with severe asthma: The XCLUSIVE study	Irrelevant study designs
286	Shimelis 2012	Researching accessible and affordable treatment for common dermatological problems in developing countries	Irrelevant study designs
287	Silverberg 2012	Chickenpox in childhood is associated with decreased atopic disorders, IgE, allergic sensitization, and leukocyte subsets	Irrelevant study designs
288	Travers 2012	Treatment Outcomes of Secondarily Impetiginized Pediatric Atopic Dermatitis Lesions and the Role of Oral Antibiotics	Irrelevant study designs
289	Turti 2012	A prospective, open-label, non-comparative study of palivizumab prophylaxis in children at high risk of serious respiratory syncytial virus disease in the Russian Federation	Irrelevant study designs
290	Von Berg 2012	The German Infant Nutritional Intervention Study (GINI) for the preventive effect of hydrolysed infant formulas in infants at high risk for allergic diseases	Irrelevant study designs
291	Wang 2012	Haemophilus influenzae type b combination vaccines and atopic disorders: A prospective cohort study	Irrelevant study designs
292	Bisgaard 2013	Deep phenotyping of the unselected COPSAC2010 birth cohort study	Irrelevant study designs
293	Calabria 2013	Accelerated immunotherapy schedules	Irrelevant study designs
294	Chay 2013	Experience with low-dose rituximab in off-label indications at two tertiary hospitals	Irrelevant study designs
295	De 2013	Does BCG revaccination protect against the development of asthma?	Irrelevant study designs
296	Deschildre 2013	Add-on omalizumab in children with severe allergic asthma: A 1-year real life survey	Irrelevant study designs
297	Di Cesare 2013	Frequency of melanocytic nevi in psoriatic patients is related to treatment and not to disease severity	Irrelevant study designs
298	Farajzadeh 2013	A survey on Helicobacter pylori seropositivity status in Iranian children with atopic dermatitis	Irrelevant study designs
299	Granum 2013	Pre-natal exposure to perfluoroalkyl substances may be associated with altered vaccine antibody levels and immune-related health outcomes in early childhood	Irrelevant study designs
300	Iyengar 2013	Immunologic Effects of Omalizumab in Children with Severe Refractory Atopic Dermatitis: A Randomized, Placebo-Controlled Clinical Trial	Irrelevant study designs
301	Kim 2013	Anti-immunoglobulin E in the treatment of refractory atopic dermatitis	Irrelevant study designs
302	Kwon 2013	Characteristics of phenotypic clusters in atopic dermatitis from population based school-aged cohort	Irrelevant study designs
303	Licciardi 2013	Maternal supplementation with LGG reduces vaccine-specific immune responses in infants at high-risk of developing allergic disease	Irrelevant study designs
304	Lommatzsch 2013	Allergic diseases: what is new?	Irrelevant study designs
305	Lott 2013	Atypical hand-foot-and-mouth disease associated with coxsackievirus A6 infection	Irrelevant study designs
306	Martorell 2013	Position document: igE-mediated allergy to egg protein	Irrelevant study designs
307	Masson 2013	Activation of polymorphonuclear leukocytes (basophils, neutrophils and eosinophils) by food allergens in IgE-dependant food allergy in children	Irrelevant study designs
308	Noti 2013	Thymic stromal lymphopoietin-elicited basophil responses promote eosinophilic esophagitis	Irrelevant study designs
309	Patel 2013	Asthma and the immune response to MMR vaccine viruses in Somali immigrant children: A cross-sectional retrospective cohort study	Irrelevant study designs
310	Paulsen 2013	Sensitization patterns in Compositae-allergic patients with current or past atopic dermatitis	Irrelevant study designs
311	Raab 2013	Comorbidity profiles among adult patients with juvenile idiopathic arthritis: results of a biologic register	Irrelevant study designs
312	Siracusa 2013	Basophils and allergic inflammation	Irrelevant study designs
313	Stelmaszczyk 2013	Frequency and activation of CD4+CD25high FoxP3+ regulatory T cells in peripheral blood from children with atopic allergy	Irrelevant study designs
314	Théophile 2013	Comparison of three methods (an updated logistic probabilistic method, the Naranjo and Liverpool algorithms) for the evaluation of routine pharmacovigilance case reports using consensual expert judgement as reference	Irrelevant study designs
315	Attwood 2014	Historical aspects of eosinophilic esophagitis: From case reports to clinical trials	Irrelevant study designs
316	Chen 2014	A prospective multicenter study of systemic reactions in standardized specific immunotherapy for allergic rhinitis in China	Irrelevant study designs
317	Eberle 2014	An observational, real-life safety study of a 5-grass pollen sublingual tablet in children and adolescents	Irrelevant study designs
318	Gayraud 2014	Comparative, randomized, double-blinded study assessing the efficacy of a new kind of dermocosmetic product containing skin barrier therapy® on infants and children with moderate atopic dermatitis	Irrelevant study designs
319	Hamilton 2014	Dupilumab improves the molecular signature in skin of patients with moderate-to-severe atopic dermatitis	Irrelevant study designs
320	Hiragun 2014	Elevated Serum IgE against MGL_1304 in Patients with Atopic Dermatitis and Cholinergic Urticaria	Irrelevant study designs
321	Jirabundansuk 2014	Comparative trial of moisturizer containing spent grain wax, Butyrospermum parkii Extract, Argania spinosa kernel oil vs. 1% hydrocortisone cream in the treatment of childhood atopic dermatitis	Irrelevant study designs
322	Landis 2014	Complementary and alternative medicine use in dermatology in the United States	Irrelevant study designs
323	Majda 2014	Complications of pediatric varicella in Lodz vojevodship 2001-2012	Irrelevant study designs
324	Misery 2014	Nine-year follow-up of children with atopic dermatitis by general practitioners	Irrelevant study designs
325	Nieto 2014	Allergy and asthma prevention 2014	Irrelevant study designs
326	Protic 2014	The effectiveness and safety of rescue treatments in 108 patients with steroid-refractory ulcerative colitis with sequential rescue therapies in a subgroup of patients	Irrelevant study designs
327	Ramírez 2014	Symptomatic thromboembolic events in patients treated with intravenous-immunoglobulins: Results from a retrospective cohort study	Irrelevant study designs
328	Schario 2014	Children with dry skin and atopic predisposition: Daily use of emollients in a participant-blinded, randomized, prospective trial	Irrelevant study designs
329	Sibi 2014	Susceptibility pattern of Malassezia species to selected plant extracts and antifungal agents	Irrelevant study designs
330	Simpson 2014	Emollient enhancement of the skin barrier from birth offers effective atopic dermatitis prevention	Irrelevant study designs
331	Somerville 2014	Immunogenicity and safety of omalizumab in pre-filled syringes in patients with allergic (IgE-mediated) asthma	Irrelevant study designs
332	김혜성 2014	Treatment for atopic dermatitis	Irrelevant study designs
333	Çapanoʇlu 2015	The evaluation of allergic reaction in patients with egg allergy after measles-mumps-rubella vaccination	Irrelevant study designs
334	Duarte 2015	Osteopontin, CCL5 and CXCL9 are independently associated with psoriasis, regardless of the presence of obesity	Irrelevant study designs
335	Dulny 2015	The effect of preventive immunization on the incidence of allergic conditions. Iranian Journal of Allergy, Asthma and Immunology	Irrelevant study designs
336	Dupont 2015	Safety of a New Amino Acid Formula in Infants Allergic to Cow's Milk and Intolerant to Hydrolysates. Journal of pediatric gastroenterology and nutrition	Irrelevant study designs
337	Gadzinowski 2015	Safety and immunogenicity of a 13-valent pneumococcal conjugate vaccine manufactured with and without polysorbate 80 given to healthy infants at 2, 3, 4 and 12 months of age	Irrelevant study designs
338	Kasrae 2015	Efficacy of topical application of human breast milk on atopic eczema healing among infants: a randomized clinical trial	Irrelevant study designs
339	Klemans 2015	Objective eliciting doses of peanut-allergic adults and children can be combined for risk assessment purposes	Irrelevant study designs
340	Kopp 2015	Clinical improvement in psoriasis with specific targeting of interleukin-23	Irrelevant study designs
341	Leonardi 2015	Quadrivalent meningococcal (MenACWY-TT) conjugate vaccine or a fourth dose of H. influenzae-N. meningitidis C/Y conjugate vaccine (HibMenCY-TT) is immunogenic in toddlers who previously received three doses of HibMenCY-TT in infancy	Irrelevant study designs
342	Logsdon 2015	Anti-ige therapy: Clinical utility and mechanistic insights	Irrelevant study designs
343	Montes 2015	Biological Treatments in Atopic Dermatitis	Irrelevant study designs
344	Narbutt 2015	The A/A genotype of an interleukin-17A polymorphism predisposes to increased severity of atopic dermatitis and coexistence with asthma	Irrelevant study designs
345	Nct 2015	Preventing Atopic Dermatitis and ALLergies in Children	Irrelevant study designs
346	Noda 2015	The Asian atopic dermatitis phenotype combines features of atopic dermatitis and psoriasis with increased T<sub>H</sub>17 polarization	Irrelevant study designs
347	Ozdemir 2015	Monoclonal antibodies in allergy; Updated applications and promising trials	Irrelevant study designs
348	Romano 2015	Omalizumab for Difficult-to-Treat Dermatological Conditions: Clinical and Immunological Features from a Retrospective Real-Life Experience	Irrelevant study designs
349	Sidbury 2015	Advances in understanding and managing atopic dermatitis	Irrelevant study designs
350	Simpson 2015	Human Breast Milk miRNA, Maternal Probiotic Supplementation and Atopic Dermatitis in Offspring	Irrelevant study designs
351	Ständer 2015	Emerging drugs for the treatment of pruritus	Irrelevant study designs
352	Tsianakas 2015	The anti-IL-4 receptor alpha antibody dupilumab: facing a new era in treating atopic dermatitis	Irrelevant study designs
353	Yen 2015	Characteristics of traditional Chinese medicine use for children with allergic rhinitis: A nationwide population-based study	Irrelevant study designs
354	Alam 2016	Clinical efficacy and safety of herbal medicine Dermidoc in the management of atopic dermatitis versus allopathic medicine PolymixinB-bacitrin ointment	Irrelevant study designs
355	Amirian 2016	Approaching a Scientific Consensus on the Association between Allergies and Glioma Risk: A Report from the Glioma International Case-Control Study	Irrelevant study designs
356	Atakan 2016	TUR-PSO: A cross-sectional, study investigating quality of life and treatment status of psoriasis patients in Turkey.	Irrelevant study designs
357	Bissonnette 2016	Topical tofacitinib for atopic dermatitis: a phase IIa randomized trial	Irrelevant study designs
358	Blakely 2016	Dupilumab, A Monoclonal Antibody for Atopic Dermatitis: A Review of Current Literature	Irrelevant study designs
359	Brown 2016	Atopic eczema	Irrelevant study designs
360	Chen 2016	Investigation of Selected Chinese Medicines for the Treatment of Atopic Dermatitis	Irrelevant study designs
361	Danilova 2016	Efficacy of enterosorbent based on pectin, inulin and fennel extract in treating children with atopic dermatitis: "Case-control" prospective study	Irrelevant study designs
362	De 2016	JAK3 as an Emerging Target for Topical Treatment of Inflammatory Skin Diseases	Irrelevant study designs
363	Eichenfield 2016	Assessing the New and Emerging Treatments for Atopic Dermatitis	Irrelevant study designs
364	Estrada 2016	Clinical and Serologic Response to the 23-valent Polysaccharide Pneumococcal Vaccine in Children and Teens with Recurrent Upper Respiratory Tract Infections and Selective Antibody Deficiency	Irrelevant study designs
365	Faber 2016	Sensitization profiles to peanut allergens in Belgium; cracking the code in infants, children and adults	Irrelevant study designs
366	Fogel 2016	Estimated prevalence of smallpox vaccine contraindications in Israeli adolescents	Irrelevant study designs
367	Friedlander 2016	The changing paradigm of atopic dermatitis therapy	Irrelevant study designs
368	Hoh 2016	Single B-cell deconvolution of peanut-specific antibody responses in allergic patients	Irrelevant study designs
369	Irvine 2016	Review of critical issues in the pathogenesis of atopic dermatitis	Irrelevant study designs
370	Kelleher 2016	RETRACTED: Skin barrier impairment at birth predicts food allergy at 2 years of age (Retracted article. See vol. 147, pg. 1527, 2021)	Irrelevant study designs
371	Kwon 2016	Asthma as a risk factor for zoster in adults: A population-based case-control study	Irrelevant study designs
372	Larenas 2016	Clinical Evaluation and Management of Patients with Suspected Fungus Sensitivity	Irrelevant study designs
373	Lee 2016	A multicenter retrospective case study of anaphylaxis triggers by age in Korean children	Irrelevant study designs
374	Lehtola 2016	Outcome of inflammatory bowel disease patients treated with TNF-α inhibitors: two-year follow-up	Irrelevant study designs
375	Matin 2016	EFFICACY AND SAFETY OF OMALIZUMAB IN PAEDIATRIC AGE: AN UPDATE OF LITERATURE DATA	Irrelevant study designs
376	Metcalfe 2016	Elevated IL-5 and IL-13 responses to egg proteins predate the introduction of egg in solid foods in infants with eczema	Irrelevant study designs
377	Mittermann 2016	IgE sensitization profiles differ between adult patients with severe and moderate atopic dermatitis	Irrelevant study designs
378	Morais 2016	Ultrarush schedule of subcutaneous immunotherapy with modified allergen extracts is safe in paediatric age	Irrelevant study designs
379	Narozna 2016	Polymorphisms in the interleukin 4, interleukin 4 receptor and interleukin 13 genes and allergic phenotype: A case control study	Irrelevant study designs
380	Ronkainen 2016	School-age children enjoyed good respiratory health and fewer allergies despite having lung disease after preterm birth	Irrelevant study designs
381	Saporito 2016	Apremilast Use for Moderate-to-Severe Atopic Dermatitis in Pediatric Patients	Irrelevant study designs
382	Simpson 2016	Patient burden of moderate to severe atopic dermatitis (AD): Insights from a phase 2b clinical trial of dupilumab in adults	Irrelevant study designs
383	Thaci 2016	Efficacy and safety of dupilumab in adults with moderate-to-severe atopic dermatitis inadequately controlled by topical treatments: a randomised, placebo-controlled, dose-ranging phase 2b trial	Irrelevant study designs
384	Warren 2016	British Association of Dermatologists' guidelines for the safe and effective prescribing of methotrexate for skin disease 2016	Irrelevant study designs
385	Winberg 2016	Dynamics of cytokine mRNA expression and fecal biomarkers in school-children undergoing a double-blind placebo-controlled food challenge series	Irrelevant study designs
386	Abbasi 2017	A new topical treatment of atopic dermatitis in pediatric patients based on Ficus carica L. (Fig): A randomized, placebo-controlled clinical trial	Irrelevant study designs
387	Abuabara 2017	Development and Validation of an Algorithm to Accurately Identify Atopic Eczema Patients in Primary Care Electronic Health Records from the UK	Irrelevant study designs
388	Aupiais 2017	Association Between Migraine and Atopic Diseases in Childhood: A Potential Protective Role of Anti-Allergic Drugs	Irrelevant study designs
389	Bellemere 2017	Early atopic dermatitis: prevention biological data	Irrelevant study designs
390	Berings 2017	Advances and highlights in allergen immunotherapy: On the way to sustained clinical and immunologic tolerance	Irrelevant study designs
391	Blauvelt 2017	Long-term management of moderate-to-severe atopic dermatitis with dupilumab and concomitant topical corticosteroids (LIBERTY AD CHRONOS): a 1-year, randomised, double-blinded, placebo-controlled, phase 3 trial	Irrelevant study designs
392	Bodinier 2017	Effect of antenatal maternal supplementation with GOS/inulin prebiotics on atopic dermatitis in high-risk children (PREGRALL): study protocol for a randomized controlled trial	Irrelevant study designs
393	Boguniewicz 2017	Biologic Therapy for Atopic Dermatitis: Moving Beyond the Practice Parameter and Guidelines	Irrelevant study designs
394	Bousquet 2017	Prediction and prevention of allergy and asthma in EAACI journals (2016)	Irrelevant study designs
395	Brown 2017	What progress have we made in the treatment of atopic eczema? Putting the new biological therapies into a wider context	Irrelevant study designs
396	Burk 2017	Eosinophilic esophagitis during peanut oral immunotherapy with omalizumab	Irrelevant study designs
397	Chan 2017	Atopic Dermatitis Anti-IgE Paediatric Trial (ADAPT): The role of anti-IgE in severe paediatric eczema: Study protocol for a randomised controlled trial	Irrelevant study designs
398	Chen 2017	Asthma status is an independent risk factor for herpes zoster in children: a population-based cohort study	Irrelevant study designs
399	Chen 2017	The role of anti-IgE (omalizumab/Xolair) in the management of severe recalcitrant paediatric atopic eczema (ADAPT): Statistical analysis plan	Irrelevant study designs
400	Chiaverini 2017	What's new in pediatric dermatology?	Irrelevant study designs
401	Cork 2017	Pharmacokinetics, safety and efficacy of dupilumab in a pediatric population with moderate-to-severe atopic dermatitis: results from an open-label phase 2A trial	Irrelevant study designs
402	Davis 2017	Atopic dermatitis: Phototherapy and systemic therapy	Irrelevant study designs
403	Duarte 2017	Adalimumab, etanercept and ustekinumab for treating plaque psoriasis in children and young people: Systematic review and economic evaluation	Irrelevant study designs
404	Eichenfield 2017	Addressing the immunopathogenesis of atopic dermatitis: Advances in topical and systemic treatment	Irrelevant study designs
405	Eichenfield 2017	The disease burden of atopic dermatitis	Irrelevant study designs
406	Eichenfield 2017	Systemic therapy of atopic dermatitis: Welcome to the revolution	Irrelevant study designs
407	Gupta 2017	Suicidal behaviors in the dermatology patient	Irrelevant study designs
408	Haerskjold 2017	Palivizumab Exposure and the Risk of Atopic Dermatitis, Asthma and Allergic Rhinoconjunctivitis: A Cross-National, Population-Based Cohort Study	Irrelevant study designs
409	Hon 2017	Complementary, Alternative and Integrative Medicine for Childhood Atopic Dermatitis	Irrelevant study designs
410	Leung 2017	A clinical trial of intradermal and intramuscular seasonal influenza vaccination in patients with atopic dermatitis	Irrelevant study designs
411	Lohman 2017	Comparison of psoriasis and atopic dermatitis guidelines—an argument for aggressive atopic dermatitis management	Irrelevant study designs
412	Megna 2017	An Italian multicentre study on adult atopic dermatitis: persistent versus adult-onset disease.	Irrelevant study designs
413	Mitra 2017	Randomized, double-blind, placebocontrolled study of monoclonal anti-IgE antibody omalizumab in the management of pruritus in chronic spontaneous urticaria in the pediatric population.	Irrelevant study designs
414	Nct 2017	Efficacy of Fermented Rice Flour for the Treatment of Atopic Dermatitis.	Irrelevant study designs
415	Paller 2017	An IL-17-dominant immune profile is shared across the major orphan forms of ichthyosis.	Irrelevant study designs
416	Patel 2017	Decreased Hepatitis B vaccine response in pediatric patients with atopic dermatitis, psoriasis, and morphea.	Irrelevant study designs
417	Paton 2017	Dupilumab: human monoclonal antibody against IL-4Rα for moderate to severe atopic dermatitis.	Irrelevant study designs
418	Renert 2017	Systemic therapies in atopic dermatitis: The pipeline.	Irrelevant study designs
419	Ruzicka 2017	Anti-Interleukin-31 Receptor A Antibody for Atopic Dermatitis.	Irrelevant study designs
420	Saito 2017	Dosage Optimization of Nemolizumab Using Population Pharmacokinetic and Pharmacokinetic-Pharmacodynamic Modeling and Simulation.	Irrelevant study designs
421	Sánchez-Borges 2017	International consensus (ICON) on: Clinical consequences of mite hypersensitivity, a global problem.	Irrelevant study designs
422	Schlaud 2017	Vaccinations in the first year of life and risk of atopic disease – Results from the KiGGS study.	Irrelevant study designs
423	See 2017	Effects of postnatal omega-3 fatty acid supplementation on offspring pro-resolving mediators of inflammation at 6 months and 5 years of age: a double blind, randomized controlled clinical trial.	Irrelevant study designs
424	Selb 2017	CD23 surface density on B cells is associated with IgE levels and determines IgE-facilitated allergen uptake, as well as activation of allergen-specific T cells.	Irrelevant study designs
425	Shirley 2017	Dupilumab: First Global Approval. Drugs.	Irrelevant study designs
426	Simpson 2017	Atopic dermatitis: Emerging therapies.	Irrelevant study designs
427	Song 2017	Outpatient dermatology consultation impacts the diagnosis and management of pediatric oncology patients: A retrospective study.	Irrelevant study designs
428	Stettler 2017	A new topical panthenol-containing emollient for maintenance treatment of childhood atopic dermatitis: results from a multicenter prospective study.	Irrelevant study designs
429	Thøstesen 2017	Neonatal BCG has no effect on allergic sensitization and suspected food allergy until 13 months.	Irrelevant study designs
430	Thøstesen 2017	Neonatal BCG vaccination has no effect on recurrent wheeze in the first year of life: A randomized clinical trial.	Irrelevant study designs
431	Timmermann 2017	Association between perfluoroalkyl substance exposure and asthma and allergic disease in children as modified by MMR vaccination.	Irrelevant study designs
432	Topal 2017	Variables affecting interpretation of skin prick test results.	Irrelevant study designs
433	Udkoff 2017	Current and emerging topical therapies for atopic dermatitis.	Irrelevant study designs
434	Vangipuram 2017	Dupilumab for Moderate-to-Severe Atopic Dermatitis.	Irrelevant study designs
435	von 2017	The german infant nutritional intervention study (GINI) for the preventive effect of hydrolyzed infant formulas in infants at high risk for allergic diseases.	Irrelevant study designs
436	Xiao 2017	The characterization and clinical significance of PI3K/Akt signaling pathway activation in the peripheral T cells of pediatric patients with atopic dermatitis.	Irrelevant study designs
437	NA 2018	3rd Inflammatory Skin Disease Summit-The Translational Revolition.	Irrelevant study designs
438	Aarebrot 2018	Phosphorylation of intracellular signalling molecules in peripheral blood cells from patients with psoriasis on originator or biosimilar infliximab.	Irrelevant study designs
439	Ahmed 2018	Magnitude of benefit for topical crisaborole in the treatment of atopic dermatitis in children and adults does not look promising: a critical appraisal.	Irrelevant study designs
440	Bailey 2018	A novel mouse model of pediatric eosinophilic esophagitis through conditional il - 13 overexpression.	Irrelevant study designs
441	Barbarot 2018	Aubert H, Dochez V, Winer N, Bouchaud G, Bodinier M. A protocol for a trial assessing the efficacy of antenatal maternal supplementation with prebiotics on atopic dermatitis prevalence in children.	Irrelevant study designs
442	Bellemere 2018	Early atopic dermatitis: prevention biologic data.	Irrelevant study designs
443	Berger 2018	Associations between prenatal maternal urinary concentrations of personal care product chemical biomarkers and childhood respiratory and allergic outcomes in the CHAMACOS study.	Irrelevant study designs
444	Boguniewicz 2018	Atopic dermatitis yardstick: Practical recommendations for an evolving therapeutic landscape.	Irrelevant study designs
445	Brough 2018	Environmental peanut exposure increases the risk of peanut sensitization in high-risk children.	Irrelevant study designs
446	Busse 2018	Liberty Asthma QUEST: phase 3 Randomized, Double-Blind, Placebo-Controlled, Parallel-Group Study to Evaluate Dupilumab Efficacy/Safety in Patients with Uncontrolled, Moderate-to-Severe Asthma.	Irrelevant study designs
447	Castro 2018	Dupilumab treatment produces rapid and sustained improvements in FEV1 in patients with uncontrolled, moderate-to-severe asthma from the LIBERTY ASTHMA QUEST study.	Irrelevant study designs
448	Castro 2018	Dupilumab Efficacy and Safety in Moderate-to-Severe Uncontrolled Asthma.	Irrelevant study designs
449	Cicalese 2018	Gene Therapy for Adenosine Deaminase Deficiency: A Comprehensive Evaluation of Short- and Medium-Term Safety.	Irrelevant study designs
450	Corren 2018	Dupilumab produces rapid and sustained improvements in asthma-related symptoms in patients with uncontrolled, moderate-to-severe asthma from the liberty asthma quest study.	Irrelevant study designs
451	Cotter 2018	Emerging therapies for atopic dermatitis: JAK inhibitors.	Irrelevant study designs
452	Czernielewski 2018	What’s new in the management of atopic dermatitis in children and adolescents?	Irrelevant study designs
453	De 2018	Dupilumab with concomitant topical corticosteroid treatment in adults with atopic dermatitis with an inadequate response or intolerance to ciclosporin A or when this treatment is medically inadvisable: a placebo-controlled, randomized phase III clinical trial (LIBERTY AD CAFE).	Irrelevant study designs
454	Ding 2018	African ancestry is associated with cluster-based childhood asthma subphenotypes.	Irrelevant study designs
455	Du 2018	Efficacy and safety of AR101 in peanut allergic patients aged 4-55: results from an international phase 3, randomised, double-blind, placebo-controlled trial (PALISADE).	Irrelevant study designs
456	Euctr 2018	A phase 3b/4 study of the efficacy, safety, and local tolerability of crisaborole ointment, 2% in pediatric and adult subjects (ages 2 years and older) with mild to moderate atopic dermatitis.	Irrelevant study designs
457	Goh 2018	Prevalence of Atopic Dermatitis and Pattern of Drug Therapy in Malaysian Children.	Irrelevant study designs
458	Hajar 2018	New and developing therapies for atopic dermatitis.	Irrelevant study designs
459	Hirano 2018	Endoscopic features are significantly associated with histologic measures of disease activity in patients with active eosinophilic esophagitis: a post hoc analysis of a randomized, placebo - controlled, phase 2 dupilumab trial.	Irrelevant study designs
460	Hon 2018	Investigational drugs for atopic dermatitis.	Irrelevant study designs
461	Hutyrová 2018	The effect of omalizumab treatment on severe allergic asthma and allergic comorbidities: Real-life experience from the Czech Anti-IgE Registry.	Irrelevant study designs
462	Jeon 2018	Association of pediatric atopic dermatitis and cataract development and surgery. JAMA Ophthalmology.	Irrelevant study designs
463	Kavati 2018	Description of Baseline Characteristics of Pediatric Allergic Asthma Patients Including those Initiated on Omalizumab.	Irrelevant study designs
464	Lee 2018	Effects of Astragalus Extract Mixture HT042 on Height Growth in Children with Mild Short Stature: A Multicenter Randomized Controlled Trial.	Irrelevant study designs
465	Lee 2018	New and emerging targeted systemic therapies: a new era for atopic dermatitis.	Irrelevant study designs
466	Mitra 2018	A randomized, double-blind, placebo-controlled study of monoclonal Anti-IgE antibody Omalizumab in the management of pruritus in chronic spontaneous urticaria in the pediatric population.	Irrelevant study designs
467	Nakagawa 2018	Efficacy and safety of topical JTE-052, a Janus kinase inhibitor, in Japanese adult patients with moderate-to-severe atopic dermatitis: a phase II, multicentre, randomized, vehicle-controlled clinical study.	Irrelevant study designs
468	Nct 2018	A Community-based Assessment of Skin Care, Allergies, and Eczema.	Irrelevant study designs
469	Nl 2018	A phase 3 multicenter, long-term extension study investigating the efficacy and safety of abrocitinib, with or without topical medications, administered to subjects aged 12 years and older with moderate to severe atopic dermatitis.	Irrelevant study designs
470	Orengo 2018	Treating cat allergy with monoclonal IgG antibodies that bind allergen and prevent IgE engagement.	Irrelevant study designs
471	Rabe 2018	Efficacy and Safety of Dupilumab in Glucocorticoid-Dependent Severe Asthma.	Irrelevant study designs
472	Rowe 2018	Targeting Antiviral Pathways for Treatment of Allergic Diseases.	Irrelevant study designs
473	Schwab 2018	Phenotype, penetrance, and treatment of 133 cytotoxic T-lymphocyte antigen 4–insufficient subjects.	Irrelevant study designs
474	Seegräber 2018	Dupilumab for treatment of atopic dermatitis.	Irrelevant study designs
475	Siegfried 2018	Developing drugs for treatment of atopic dermatitis in children (≥3months to <18 years of age): Draft guidance for industry.	Irrelevant study designs
476	Taghavi 2018	The effects of melatonin administration on disease severity and sleep quality in children with atopic dermatitis: A randomized, double-blinded, placebo-controlled trial	Irrelevant study designs
477	Thøstesen 2018	Neonatal BCG vaccination and atopic dermatitis before 13 months of age: A randomized clinical trial.	Irrelevant study designs
478	Tofte 2018	Efficacy and safety of dupilumab for the treatment of moderate-to-severe atopic dermatitis in adults: A pooled analysis of two phase 2 clinical trials.	Irrelevant study designs
479	Tofte 2018	Efficacy and safety of dupilumab for the treatment of moderate-to-severe atopic dermatitis in adults: a pooled analysis of two phase 2 clinical trials.	Irrelevant study designs
480	Tophof 2018	Side effects during subcutaneous immunotherapy in children with allergic diseases.	Irrelevant study designs
481	Vera 2018	Prevalence of moderate to severe adult atopic dermatitis (AD) in one hospital area in Madrid-Spain during the years 2016 and 2017.	Irrelevant study designs
482	Vezır 2018	Mean platelet volume is increased only by subcutaneous allergen immunotherapy but not in allergic diseases.	Irrelevant study designs
483	Wernimont 2018	Use of Accelerometer Activity Monitors to Detect Changes in Pruritic Behaviors: Interim Clinical Data on 6 Dogs.	Irrelevant study designs
484	Wollenberg 2018	Consensus-based European guidelines for treatment of atopic eczema (atopic dermatitis) in adults and children: partII.	Irrelevant study designs
485	Xu 2018	Wet-wrap therapy with halometasone cream for severe adult atopic dermatitis.	Irrelevant study designs
486	Yang 2018	Recent developments in atopic dermatitis.	Irrelevant study designs
487	Yosipovitch 2018	Validation of the Peak Pruritus Numerical Rating Scale (NRS) in adolescent moderate-to-severe atopic dermatitis patients for use in clinical trials.	Irrelevant study designs
488	Zhang 2018	Semi-mechanistic pharmacokinetic/pharmacodynamic (PK/PD) modeling of dupilumab on pre-bronchodilator forced expiratory volume in 1 second (FEV1) in uncontrolled moderate-to-severe asthma.	Irrelevant study designs
489	Alexis 2019	Efficacy of Dupilumab in Different Racial Subgroups of Adults With Moderate-to-Severe Atopic Dermatitis in Three Randomized, Placebo-Controlled Phase 3 Trials.	Irrelevant study designs
490	Armario 2019	Treatment of moderate-to-severe atopic dermatitis with dupilumab in real clinical practice: a multicentre, retrospective case series.	Irrelevant study designs
491	Barroso 2019	Prevalence of severe atopic dermatitis in adults and children in a health area of Madrid, Spain.	Irrelevant study designs
492	Beyer 2019	Baseline demographics of >1100 peanut-allergic subjects aged 4-17 years randomised in three double-blind placebocontrolled phase 3 AR101 trials: palisade, RAMSES and ARTEMIS.	Irrelevant study designs
493	Bissonnette 2019	The oral Janus kinase/spleen tyrosine kinase inhibitor ASN002 demonstrates efficacy and improves associated systemic inflammation in patients with moderate-to-severe atopic dermatitis: results from a randomized double-blind placebo-controlled study.	Irrelevant study designs
494	Bougas 2019	Unsupervised trajectories of respiratory/allergic symptoms throughout childhood in the PARIS cohort.	Irrelevant study designs
495	Can 2019	Reassessing the risks of MMR vaccination for egg-allergic patients referred by healthcare workers; a clinical paradigm.	Irrelevant study designs
496	Chong 2019	Predictive value of peanut skin prick test, specific IgE in peanut-sensitized children in Singapore.	Irrelevant study designs
497	Chovatiya 2019	Pathophysiology of Atopic Dermatitis and Psoriasis: Implications for Management in Children.	Irrelevant study designs
498	Damiani 2019	Italian guidelines for therapy of atopic dermatitis—Adapted from consensus-based European guidelines for treatment of atopic eczema (atopic dermatitis).	Irrelevant study designs
499	Bruin-Weller 2019	EUROSTAD Prospective Observational Study: Baseline Characteristics, Atopic Dermatitis Severity, and Patient-Reported Outcomes.	Irrelevant study designs
500	Delrue 2019	Do athletes' responses to coach autonomy support and control depend on the situation and athletes' personal motivation?	Irrelevant study designs
501	Deng 2019	Forecasting Phase 3 Dose-Response for Abrocitinib, an Oral Janus Kinase 1 Selective Inhibitor, Using Investigator's Global Assessment and Eczema Area and Severity Index.	Irrelevant study designs
502	Draelos 2019	Efficacy of Topical Botanical Treatment of Children With Mild to Moderate Atopic Dermatitis.	Irrelevant study designs
503	Eichenfield 2019	Infections in Dupilumab Clinical Trials in Atopic Dermatitis: A Comprehensive Pooled Analysis.	Irrelevant study designs
504	Ellis 2019	Testing an ectoin containing emollient for atopic dermatitis.	Irrelevant study designs
505	Euctr 2019	A study of Efficacy and Safety in Pediatric Patients with Atopic Dermatitis.	Irrelevant study designs
506	Feldman 2019	The challenge of managing atopic dermatitis in the United States.	Irrelevant study designs
507	Fernandez 2019	ARTEMIS: a European, phase 3, randomised, double-blind, placebo-controlled trial of AR101 in peanut-allergic children and adolescents aged 4-17.	Irrelevant study designs
508	Gao 2019	Artemisia pollen allergy in China: Component-resolved diagnosis reveals allergic asthma patients have significant multiple allergen sensitization.	Irrelevant study designs
509	Glines 2019	An update on the topical and oral therapy options for treating pediatric atopic dermatitis.	Irrelevant study designs
510	Goldsobel 2019	Identification of Peanut-Allergic Participants for Oral Immunotherapy With AR101 Using Clinical Reaction History and Immunologic Markers Without Oral Food Challenge – A Comparison Between RAMSES and PALISADE Trials.	Irrelevant study designs
511	Grey 2019	Dupilumab in the treatment of asthma.	Irrelevant study designs
512	Guttman 2019	GBR 830, an anti-OX40, improves skin gene signatures and clinical scores in patients with atopic dermatitis.	Irrelevant study designs
513	Kim 2019	Long-term sublingual immunotherapy for peanut allergy in children: Clinical and immunologic evidence of desensitization.	Irrelevant study designs
514	Kim 2019	Reduction' Rate of Specific IgE Level as a Predictor of Persistent Egg Allergy in Children.	Irrelevant study designs
515	Klein 2019	Immunogenicity and safety following primary and booster vaccination with a hexavalent diphtheria, tetanus, acellular pertussis, hepatitis B, inactivated poliovirus and Haemophilus influenzae type b vaccine: a randomized trial in the United States.	Irrelevant study designs
516	Kopp 2019	Comparison of Six Different Allergen Extracts for Subcutaneous Specific Immunotherapy in Children: An Open-Labelled, Prospective, Controlled Observational Trial.	Irrelevant study designs
517	LaPosta 2019	Predictors of Session Attendance in Intimate Partner Violence Treatment for Trauma-Exposed Veterans.	Irrelevant study designs
518	Lebwohl 2019	Systemic Therapies for Moderate-to-Severe Atopic Dermatitis: Expert Perspectives in Practice.	Irrelevant study designs
519	Lee 2019	Safety of ultra-rush schedule of subcutaneous allergen immunotherapy with house dust mite extract conducted in an outpatient clinic in patients with atopic dermatitis and allergic rhinitis.	Irrelevant study designs
520	Leshem 2019	Optimization of placebo use in clinical trials with systemic treatments for atopic dermatitis: an International Eczema Council survey-based position statement.	Irrelevant study designs
521	Leung 2019	The nonlesional skin surface distinguishes atopic dermatitis with food allergy as a unique endotype.	Irrelevant study designs
522	Loft 2019	Validation of psoriasis diagnoses in the Danish national patient register.	Irrelevant study designs
523	Madrigal 2019	A Large Single-Hospital Experience Using Drug Provocation Testing and Rapid Drug Desensitization in Hypersensitivity to Antineoplastic and Biological Agents.	Irrelevant study designs
524	Mainzer 2019	Clinical efficacy of oligofructans from ophiopogon japonicus in reducing atopic dermatitis flare-ups in caucasian patients.	Irrelevant study designs
525	Manus 2019	In brief: Peanut Immunotolerance through the skin.	Irrelevant study designs
526	Marshall 2019	The Best of 2018 in the Annals of Allergy, Asthma, and Immunology: The Editors’ Choices.	Irrelevant study designs
527	Mesagno 2019	Primed to perform: comparing different pre-performance routine interventions to improve accuracy in closed, self-paced motor tasks.	Irrelevant study designs
528	Messina 2019	Study protocol for the Melbourne Infant Study: BCG for Allergy and Infection Reduction (MIS BAIR), a randomised controlled trial to determine the non-specific effects of neonatal BCG vaccination in a low-mortality setting.	Irrelevant study designs
529	Morata 2019	Respiratory morbidity, atopy and asthma at school age in preterm infants aged 32–35 weeks.	Irrelevant study designs
530	Murphy 2019	Eczema-protective probiotic alters infant gut microbiome functional capacity but not composition: sub-sample analysis from a RCT.	Irrelevant study designs
531	Nazik 2019	Omalizumab usage in chronic urticaria and atopic dermatitis: Data from South-East province of Turkey.	Irrelevant study designs
532	Nguyen 2019	New and Emerging Therapies for Pediatric Atopic Dermatitis.	Irrelevant study designs
533	Nishima 2019	Omalizumab and unmet needs in severe asthma and allergic comorbidities in Japanese children.	Irrelevant study designs
534	Nl 2019	Use of the NMF biomarker as predictive diagnostic for effective use of cyclosporine and dupilumab in the treatment of atopic dermatitis.	Irrelevant study designs
535	Olesen 2019	Treatment of atopic dermatitis with dupilumab: experience from a tertiary referral centre.	Irrelevant study designs
536	Paller 2019	Dupilumab in adolescents with moderate-to-severe atopic dermatitis and a history of inadequate response, or intolerance to cyclosporine: subgroup analysis from a pivotal 16-week trial.	Irrelevant study designs
537	Pimrat 2019	Effects of School-Based Participation Program to Prevent Multiple Risk Behaviors in Thai Male Adolescents.	Irrelevant study designs
538	Purohit 2019	Systemic Tofacitinib Concentrations in Adult Patients With Atopic Dermatitis Treated With 2% Tofacitinib Ointment and Application to Pediatric Study Planning.	Irrelevant study designs
539	Rodrigues 2019	Dupilumab for atopic dermatitis: evidence to date.	Irrelevant study designs
540	Seger 2019	Relative efficacy of systemic treatments for atopic dermatitis.	Irrelevant study designs
541	Seiwerth 2019	Anti-Inflammatory Effect of a Novel Topical Herbal Composition (VEL-091604) Consisting of Gentian Root, Licorice Root and Willow Bark Extract.	Irrelevant study designs
542	Sher 2019	Identification of peanut-allergic participants for oral immunotherapy with AR101 using clinical reaction history and immunologic markers without oral food challenge-A comparison between RAMSES and PALISADE trials.	Irrelevant study designs
543	Sicras 2019	Severe Atopic Dermatitis In Spain: A Real-Life Observational Study.	Irrelevant study designs
544	Siegfried 2019	Laboratory safety findings for dupilumab in adolescent patients with moderate-to-severe atopic dermatitis inadequately controlled by or ineligible for topical therapy.	Irrelevant study designs
545	Siegfried 2019	Randomized, double-blind, phase 3 study of dupilumab versus placebo in adolescents with moderate-to-severe atopic dermatitis: study design and baseline characteristics.	Irrelevant study designs
546	Simões 2019	Recurrent wheezing in preterm infants: Prevalence and risk factors.	Irrelevant study designs
547	Simpson 2019	Validation of the Atopic Dermatitis Control Tool (ADCT©) using a longitudinal survey of biologic-treated patients with atopic dermatitis.	Irrelevant study designs
548	Simpson 2019	Responder Threshold for Patient-Oriented Eczema Measure (POEM) and Children's Dermatology Life Quality Index (CDLQI) in Adolescents with Atopic Dermatitis. Dermatology and therapy.	Irrelevant study designs
549	Simpson 2019	Dupilumab improved signs, symptoms, and quality of life in adolescent patients with atopic dermatitis not achieving investigator's global assessment 0/1.	Irrelevant study designs
550	Sun 2019	The Effectiveness of the Young–Old Link and Growth Intergenerational Program in Reducing Age Stereotypes.	Irrelevant study designs
551	Takeuchi 2019	Serum squamous cell carcinoma antigen (SCCA)-2 correlates with clinical severity of pediatric atopic dermatitis in Ishigaki cohort.	Irrelevant study designs
552	Thyssen 2019	Conjunctivitis in atopic dermatitis patients with and without dupilumab therapy – international eczema council survey and opinion.	Irrelevant study designs
553	Treister 2019	Long-term off-label dupilumab in pediatric atopic dermatitis: A case series.	Irrelevant study designs
554	Tsoi 2019	Atopic Dermatitis Is an IL-13-Dominant Disease with Greater Molecular Heterogeneity Compared to Psoriasis.	Irrelevant study designs
555	Waizman 2019	AUTOIMMUNITY Bringing on the itch.	Irrelevant study designs
556	Yee 2019	Acquired Cold-Induced Urticaria in Pediatric Patients: A 22-Year Experience in a Tertiary Care Center (1996-2017).	Irrelevant study designs
557	Yoshihara 2019	IL-10-Producing Regulatory B Cells Are Decreased in Patients with Atopic Dermatitis.	Irrelevant study designs
558	Zhang 2019	A Quasi-Trial Investigation of an In-Service Training to Improve Social Workers' Professional Competence in China.	Irrelevant study designs
559	Abuzakouk 2019	The use of biologic therapies in a large tertiary hospital in the United Arab Emirates - a retrospective study.	Irrelevant study designs
560	Abuzakouk 2020	Efficacy and safety of biologic agents in chronic urticaria, asthma and atopic dermatitis – A real-life experience.	Irrelevant study designs
561	Altun 2020	The most common pediatric and adult dermatology patient complaints in a month of the COVID-19 pandemic in Turkey.	Irrelevant study designs
562	Bawany 2020	Dupilumab: one therapy to treat multiple atopic diseases.	Irrelevant study designs
563	Beck 2020	Dupilumab offers early and sustained improvement in sleep in adolescents with moderate-to-severe atopic dermatitis.	Irrelevant study designs
564	Blauvelt 2020	Correction: Dupilumab with concomitant topical corticosteroids promotes rapid and sustained improvement in clinical signs in patients with moderate to severe atopic dermatitis: LIBERTY AD CHRONOS trial.	Irrelevant study designs
565	Bosma 2020	Long-term effectiveness and safety of treatment with dupilumab in patients with atopic dermatitis: Results of the TREAT NL (TREatment of ATopic eczema, the Netherlands) registry.	Irrelevant study designs
566	Brancaccio 2020	Dupilumab efficacy in different atopic dermatitis phenotypes.	Irrelevant study designs
567	Chan 2020	Treatment Effect of Omalizumab on Severe Pediatric Atopic Dermatitis: The ADAPT Randomized Clinical Trial.	Irrelevant study designs
568	Choi 2020	The Association with rhegmatogenous retinal detachment and paediatric atopic dermatitis: a 12-year Nationwide Cohort Study.	Irrelevant study designs
569	Ctri 2020	Karisalai ennai (Internal) and Aavaraiver ennai (External) in the management of Karappan (Eczema) in children.	Irrelevant study designs
570	Bruin 2020	15117 Quality of life impact in adolescent patients with moderate to severe atopic dermatitis: screening data from the LIBERTY AD ADOL trial.	Irrelevant study designs
571	Bruin 2020	Dupilumab reduces absenteeism in patients with moderate to severe atopic dermatitis: Pooled results from the LIBERTY AD SOLO clinical trials.	Irrelevant study designs
572	Salgado 2020	Selective Il-13 Inhibitors in the Treatment of Atopic Dermatitis	Irrelevant study designs
573	Del 2020	An Update on the Latest Developments in Nonsteroidal Topical Therapy for Atopic Dermatitis.	Irrelevant study designs
574	Dong 2020	Efficacy, Safety, and Immunomodulatory Effect of the Intramuscular Administration of Autologous Total Immunoglobulin G for Atopic Dermatitis: A Randomized Clinical Trial.	Irrelevant study designs
575	Eichenfield 2020	Costs and Treatment Patterns Among Patients with Atopic Dermatitis Using Advanced Therapies in the United States: Analysis of a Retrospective Claims Database.	Irrelevant study designs
576	Euctr 2020	A randomized, double - blind, placebo - controlled trial to evaluate the efficacy and safety of lebrikizumab in patients with moderate - to - severe atopic dermatitis.	Irrelevant study designs
577	Fai 2020	Cardiospermum halicacabum in atopic dermatitis: Clinical evidence based on phytotherapic approach.	Irrelevant study designs
578	Fishbein 2020	Update on Atopic Dermatitis: Diagnosis, Severity Assessment, and Treatment Selection.	Irrelevant study designs
579	Fitoussi 2020	Inhibition of thymic stromal lymphopoietin production to improve pruritus and quality of life in infants and children with atopic dermatitis.	Irrelevant study designs
580	Flohr 2020	The use of systemic immunomodulatory agents in the treatment of children and adolescents with atopic eczema: lessons from the UK-Irish Atopic Eczema Systemic Therapy (A-STAR) Register.	Irrelevant study designs
581	Fourzali 2020	Dupilumab use in atopic dermatitis and beyond in skin diseases.	Irrelevant study designs
582	Gainsborough 2020	A monoclonal antibody improves clinical symptom scores and quality of life in children with Th2 allergic inflammatory disease: The ADAGIO complex.	Irrelevant study designs
583	Garcia-Garcia 2020	Impact of prematurity and severe viral bronchiolitis on asthma development at 6–9 years.	Irrelevant study designs
584	Ghamrawi 2020	Current and emerging biologics for the treatment of pediatric atopic dermatitis.	Irrelevant study designs
585	Gupta 2020	Home remedies in different pediatric dermatoses: An observational study.	Irrelevant study designs
586	Guttman-Yassky 2020	Efficacy and Safety of Lebrikizumab, a High-Affinity Interleukin 13 Inhibitor, in Adults with Moderate to Severe Atopic Dermatitis: A Phase 2b Randomized Clinical Trial.	Irrelevant study designs
587	Igelman 2020	Off-label use of dupilumab for pediatric patients with atopic dermatitis: A multicenter retrospective review.	Irrelevant study designs
588	Jiao 2020	T helper 22 cells from Han Chinese patients with atopic dermatitis exhibit high expression of inducible T-cell costimulator.	Irrelevant study designs
589	Kabashima 2020	Trial of Nemolizumab and Topical Agents for Atopic Dermatitis with Pruritus.	Irrelevant study designs
590	Kang 2020	Efficacy and safety of mepolizumab administered subcutaneously for moderate to severe atopic dermatitis.	Irrelevant study designs
591	Karakaş 2020	May rotavirus vaccine be affect food allergy prevalence?	Irrelevant study designs
592	Keck 2020	Pediatric eosinophilic gastrointenstinal disease: first successful treatment with Dupilumab.	Irrelevant study designs
593	Kim 2020	Treatment of atopic dermatitis with ruxolitinib cream (JAKI/JAK2 inhibitor) or triamcinolone cream.	Irrelevant study designs
594	Kim 2020	Effects of ruxolitinib cream on pruritus and quality of life in atopic dermatitis: Results from a phase 2, randomized, dose-ranging, vehicle- and active-controlled study.	Irrelevant study designs
595	Kim 2020	Post-Marketing Surveillance of Adverse Events Following Vaccination with the Live-Attenuated Japanese Encephalitis Chimeric Virus Vaccine (Imojev®) in South Korea, 2015–2019. Infectious Diseases and Therapy.	Irrelevant study designs
596	Klein 2020	Immunogenicity and Safety of a Measles-Mumps-Rubella Vaccine Administered as a First Dose to Children Aged 12 to 15 Months: A Phase III, Randomized, Noninferiority, Lot-to-Lot Consistency Study.	Irrelevant study designs
597	Krishna 2020	An appraisal of allergic disorders in India and an urgent call for action.	Irrelevant study designs
598	Lanser 2020	Effect of Demographics and Baseline Clinical Characteristics on the Treatment Response to AR101: results From PALISADE	Irrelevant study designs
599	Li 2020	Pharmacokinetics, Pharmacodynamics, Safety, and Tolerability of Dupilumab in Healthy Adult Subjects	Irrelevant study designs
600	Licari 2020	Biologic Use in Allergic and Asthmatic Children and Adolescents during the COVID-19 Pandemic	Irrelevant study designs
601	Machado 2020	Dupilumab in the Treatment of Atopic Dermatitis	Irrelevant study designs
602	Maspero 2020	Analysis of a case series of adult patients with severe atopic dermatitis treated with dupilumab in Argentina	Irrelevant study designs
603	Mastrorilli 2020	Allergen-specific immunotherapy, novel drugs and biologicals: hopes from the difficult-to-treat allergic child	Irrelevant study designs
604	McGuire 2020	Real world experience of using dupilumab to treat eczema endotypes	Irrelevant study designs
605	Moreno 2020	Recurrent wheezing during the first 3 years of life in a birth cohort of moderate-to-late preterm infants	Irrelevant study designs
606	NA 2020	Revolutionizing Atopic Dermatitis	Irrelevant study designs
607	Nader 2020	Pharmacokinetics of Upadacitinib in Healthy Subjects and Subjects With Rheumatoid Arthritis, Crohn's Disease, Ulcerative Colitis, or Atopic Dermatitis: Population Analyses of Phase 1 and 2 Clinical Trials	Irrelevant study designs
608	Nahum 2020	Dupilumab-induced ocular surface disease (DIOSD) in patients with atopic dermatitis: clinical presentation, risk factors for development and outcomes of treatment with tacrolimus ointment	Irrelevant study designs
609	Nakagawa 2020	Long-term safety and efficacy of delgocitinib ointment, a topical Janus kinase inhibitor, in adult patients with atopic dermatitis	Irrelevant study designs
610	Nakashima 2020	Dupilumab improved atypical fibrotic skin plaques in atopic dermatitis	Irrelevant study designs
611	Napolitano 2020	Efficacy and safety of dupilumab in atopic dermatitis in elderly patients: a retrospective study	Irrelevant study designs
612	Napolitano 2020	Effectiveness of Dupilumab for the Treatment of Generalized Prurigo Nodularis Phenotype of Adult Atopic Dermatitis	Irrelevant study designs
613	Nct 2020	A Study to Assess Immunization Responses in Adult and Adolescent Participants With Moderate-to-Severe Atopic Dermatitis Treated With Nemolizumab	Irrelevant study designs
614	Nezamololama 2020	Abrocitinib: a potential treatment for moderate-to-severe atopic dermatitis	Irrelevant study designs
615	Nomura 2020	Endophenotypic Variations of Atopic Dermatitis by Age, Race, and Ethnicity	Irrelevant study designs
616	Nowicki 2020	Atopic dermatitis. Interdisciplinary diagnostic and therapeutic recommendations of the Polish Dermatological Society, Polish Society of Allergology, Polish Pediatric Society and Polish Society of Family Medicine. Part II. Systemic treatment and new therapeutic methods.	Irrelevant study designs
617	Nowicki 2020	Biological drugs in the treatment of atopic dermatitis - current recommendations of the Polish Dermatological Society, the Polish Society of Allergology, the Polish Pediatric Society and the Polish Society of Family Medicine	Irrelevant study designs
618	Ott 2020	Pruritus in epidermolysis bullosa.	Irrelevant study designs
619	Paller 2020	Clinically Meaningful Responses to Dupilumab in Adolescents with Uncontrolled Moderate-to-Severe Atopic Dermatitis: Post-hoc Analyses from a Randomized Clinical Trial	Irrelevant study designs
620	Paller 2020	Dupilumab for atopic dermatitis in children aged ≥6 to &lt;12 years in phase 3 LIBERTY AD PEDS trial: Analysis by baseline weight	Irrelevant study designs
621	Paller 2020	LB941 Dupilumab for atopic dermatitis in children aged ≥6 to <12 years in phase 3 LIBERTY AD PEDS trial: analysis by baseline weight	Irrelevant study designs
622	Panahi 2020	Comparing the therapeutic effects of aloe vera and olive oil combination cream versus topical betamethasone for atopic dermatitis: A randomized double-blind clinical trial	Irrelevant study designs
623	Papp 2020	Efficacy and safety of ruxolitinib cream for the treatment of atopic dermatitis: results from two phase III randomized double-blind studies.	Irrelevant study designs
624	Patruno 2020	Effectiveness of dupilumab for the treatment of nummular eczema phenotype of atopic dermatitis in adults	Irrelevant study designs
625	Perez 2020	OPTIMUM study protocol: An adaptive randomised controlled trial of a mixed whole-cell/acellular pertussis vaccine schedule	Irrelevant study designs
626	Proctor 2020	Impact on quality of life and safety of sublingual and subcutaneous immunotherapy in children with severe house dust mite and pollen-associated allergic rhinoconjunctivitis	Irrelevant study designs
627	Rabindranathnambi 2020	Dupilumab-Report of Resolution of Refractory Eosinophilic Oesophagitis Alongside Successful Atopic Eczema Treatment.	Irrelevant study designs
628	Reich 2020	Efficacy and safety of baricitinib combined with topical corticosteroids for treatment of moderate to severe atopic dermatitis: A randomized clinical trial	Irrelevant study designs
629	Ridolo 2020	Mabs for treating asthma: omalizumab, mepolizumab, reslizumab, benralizumab, dupilumab	Irrelevant study designs
630	Rossberg 2020	Omalizumab in three children with severe vernal keratoconjunctivitis	Irrelevant study designs
631	Rossi 2020	Management of adult patients with severe atopic dermatitis treated with dupilumab duringCOVID-19 pandemic: A single-center real-life experience	Irrelevant study designs
632	Said 2020	Adverse drug reactions associated with treatment in patients with chronic rheumatic diseases in childhood: a retrospective real life review of a single center cohort	Irrelevant study designs
633	Senner 2020	Dupilumab for the treatment of adolescents with atopic dermatitis	Irrelevant study designs
634	Shabbir 2020	Dupilumab monotherapy improves signs, symptoms and quality of life in adult and adolescent patients with erythrodermic atopic dermatitis	Irrelevant study designs
635	Shah 2020	A feasibility study of the burden of disease of atopic dermatitis using a smartphone research application, myEczema	Irrelevant study designs
636	Siegfried 2020	Laboratory safety findings for dupilumab in adolescent patients with moderate-to-severe atopic dermatitis inadequately controlled with or ineligible for topical therapy	Irrelevant study designs
637	Silverberg 2020	Dupilumab Improves Symptoms of Anxiety and Depression in Adults and Adolescents With Moderate-to-Severe Atopic Dermatitis: A Post Hoc Analysis of Three Phase 3 Trials (LIBERTY AD SOLO 1 & 2 and ADOL)	Irrelevant study designs
638	Silverberg 2020	Patient-reported outcomes with abrocitinib treatment in patients with moderate to severe atopic dermatitis: results from a randomized, phase 3 clinical trial	Irrelevant study designs
639	Silverberg 2020	Phase 2B randomized study of nemolizumab in adults with moderate-to-severe atopic dermatitis and severe pruritus	Irrelevant study designs
640	Silverberg 2020	Long-term effect of dupilumab with concomitant topical corticosteroids on the Patient-Oriented Eczema Measure in Adults with moderate to severe atopic dermatitis: LIBERTY AD CHRONOS trial	Irrelevant study designs
641	Simpson 2020	Dupilumab provides early and sustained, clinically-meaningful improvements in both adults and adolescents: a post hoc analysis of patients not achieving Investigator's Global Assessment of 0/1 in phase 3 trials, LIBERTY AD SOLO 1 and 2, and LIBERTY AD ADOL	Irrelevant study designs
642	Simpson 2020	Pharmacokinetics, safety, and efficacy of dupilumab in children aged ≥2 to <6 years with severe uncontrolled atopic dermatitis (LIBERTY AD PRE-SCHOOL). Journal of the American Academy of Dermatology	Irrelevant study designs
643	Simpson 2020	Pharmacokinetics, safety and efficacy of dupilumab in children aged = 2 to < 6 years with severe, uncontrolled atopic dermatitis (LIBERTY AD PRE-SCHOOL)	Irrelevant study designs
644	Sticherling 2020	Dermatology Part 2: Ichthyoses and Psoriasis	Irrelevant study designs
645	Stravik 2020	Maternal Intake of Cow's Milk during Lactation Is Associated with Lower Prevalence of Food Allergy in Offspring	Irrelevant study designs
646	Szalus 2020	JAK-STAT Inhibitors in Atopic Dermatitis from Pathogenesis to Clinical Trials Results	Irrelevant study designs
647	Talukdar 2020	A randomized, double-blind, placebocontrolled study of monoclonal antiige antibody omalizumab in the management of pruritus in chronic spontaneous urticaria in the pediatric population	Irrelevant study designs
648	Tenero 2020	Anti-IL-5 in pediatric allergic diseases	Irrelevant study designs
649	To 2020	Persistent Asthma from Childhood to Adulthood Presents a Distinct Phenotype of Adult Asthma	Irrelevant study designs
650	Tracy 2020	Update on pediatric atopic dermatitis	Irrelevant study designs
651	Uppal 2020	Topical Agents Currently in Phase II or Phase III Trials for Atopic Dermatitis	Irrelevant study designs
652	Vermeulen 2020	The European TREatment of ATopic eczema (TREAT) Registry Taskforce survey: prescribing practices in Europe for phototherapy and systemic therapy in adult patients with moderate-to-severe atopic eczema*	Irrelevant study designs
653	Vom 2020	Biologicals in the Treatment of Pediatric Atopic Diseases	Irrelevant study designs
654	Vultaggio 2020	Considerations on biologicals for patients with allergic disease in times of the COVID-19 pandemic: An EAACI statement	Irrelevant study designs
655	Wang 2020	Anti-atopic Dermatitis Effects of Shi Zhen Formula, a Chinese Herbal Preparation and Its Major Component Baicalin: <em>In Vivo</em> and <em>In Vitro</em> Evaluations on Efficacyand Action Mechanisms2020	Irrelevant study designs
656	Weidinger 2020	Abrocitinib for atopic dermatitis: a step forward	Irrelevant study designs
657	Wollenberg 2020	Laboratory safety of dupilumab in moderate-to-severe atopic dermatitis: results from three phase III trials (LIBERTY AD SOLO 1, LIBERTY AD SOLO 2, LIBERTY AD CHRONOS)	Irrelevant study designs
658	Wollenberg 2020	ETFAD/EADV Eczema task force 2020 position paper on diagnosis and treatment of atopic dermatitis in adults and children	Irrelevant study designs
659	Yamamoto 2020	Cumulative inactivated vaccine exposure and allergy development among children: A birth cohort from Japan	Irrelevant study designs
660	Yildiz 2020	Evaluation of co-existing diseases in children with familial Mediterranean fever	Irrelevant study designs
661	Yosipovitch 2020	15517 Eczema Area and Severity Index 90 (EASI-90) responder rates with abrocitinib and relationship with quality of life (QoL) and itch in patients with moderate to severe atopic dermatitis: results from a randomized phase 3 clinical trial	Irrelevant study designs
662	NA 2021	MauiDerm 2021 for Dermatologists	Irrelevant study designs
663	Adikusuma 2021	Drug Repurposing for Atopic Dermatitis by Integration of Gene Networking and Genomic Information	Irrelevant study designs
664	Agache 2021	EAACI Biologicals Guidelines—dupilumab for children and adults with moderate-to-severe atopic dermatitis	Irrelevant study designs
665	Agache 2021	Efficacy and safety of dupilumab for moderate-to-severe atopic dermatitis: A systematic review for the EAACI biologicals guidelines	Irrelevant study designs
666	Alakbarov 2021	Age distribution of psoriasis clinical types: A single center study	Irrelevant study designs
667	Alhumaid 2021	Anaphylactic and nonanaphylactic reactions to SARS-CoV-2 vaccines: a systematic review and meta-analysis	Irrelevant study designs
668	Allan 2021	Dupilumab - report of resolution of refractory eosinophilic oesophagitis alongside successful treatment of atopic ECZEMA	Irrelevant study designs
669	Anderson 2021	Inadequate Disease Control, Treatment Dissatisfaction, and Quality-of-Life Impairments Among US Patients Receiving Topical Therapy for Atopic Dermatitis	Irrelevant study designs
670	Anggraeni 2021	The accuracy of indonesian new local skin prick test (SPT) allergen extracts as diagnostic tool of IgE-mediated atopic dermatitis	Irrelevant study designs
671	Ardern 2021	Rapid symptom and sleep improvement with upadacitinib with or without topical corticosteroids (tcs) in moderate-to-severe atopic dermatitis: results from 3 phase 3 studies (measure up 1, measure up 2, and ad up)	Irrelevant study designs
672	Attauabi 2021	Coronavirus disease 2019, immune-mediated inflammatory diseases and immunosuppressive therapies – A Danish population-based cohort study	Irrelevant study designs
673	Avar 2021	Decreased frequency of allergy in juvenile idiopathic arthritis: Results of a case-control study	Irrelevant study designs
674	Banerjee 2021	What is the most effective systemic treatment for atopic dermatitis?	Irrelevant study designs
675	Bangert 2021	Persistence of mature dendritic cells, T<sub>H</sub>2A, and Tc2 cells characterize clinically resolved atopic dermatitis under IL-4Rα blockade	Irrelevant study designs
676	Bansal 2021	CONJUNCTIVITIS IN DUPILUMAB CLINICAL TRIALS FOR ADOLESCENTS WITH ATOPIC DERMATITIS OR ASTHMA	Irrelevant study designs
677	Barrett 2021	Risk assessment of therapeutic agents under consideration to treat COVID-19 in paediatric patients and pregnant women	Irrelevant study designs
678	Barry 2021	Concomitant atopic dermatitis and psoriasis–a retrospective review	Irrelevant study designs
679	Beck 2021	Dupilumab Improves Signs And Symptoms Of Severe Atopic Dermatitis In Children Aged 6–11 Years With And Without Comorbid Allergic Rhinitis	Irrelevant study designs
680	Beck 2021	Dupilumab provides early and sustained improvement in sleep in adolescents and adults with moderate-to-severe atopic dermatitis	Irrelevant study designs
681	Bednarek 2021	Clinical form of asthma and vaccine immunity in preschoolers	Irrelevant study designs
682	Berdyshev 2021	Unique skin abnormality in patients with peanut allergy but no atopic dermatitis	Irrelevant study designs
683	Bian 2021	Anaphylaxis Associated With Allergen Specific Immunotherapy, Omalizumab, and Dupilumab: A Real World Study Based on the US Food and Drug Administration Adverse Event Reporting System	Irrelevant study designs
684	Blauvelt 2021	Rapid itch improvement with upadacitinib with or without concomitant topical corticosteroids in moderate-to-severe atopic dermatitis: results from three phase III studies (Measure Up 1, Measure Up 2 and AD Up)	Irrelevant study designs
685	Blauvelt 2021	Rapid Itch Improvement with Upadacitinib with or without Concomitant Topical Corticosteroids (TCS) in Moderate-to-Severe Atopic Dermatitis: results from 3 Phase 3 Studies	Irrelevant study designs
686	Blauvelt 2021	Efficacy and safety of dupilumab for up to 1 year in a phase 3 open-label extension (OLE) trial (LIBERTY AD PED-OLE) in adolescents with uncontrolled, moderate-to-severe atopic dermatitis (AD)	Irrelevant study designs
687	Blosa 2021	Treatment of early allergic and late inflammatory symptoms of allergic rhinitis with petasites hybridus leaf extract (Ze 339): Results of a noninterventional observational study in Switzerland	Irrelevant study designs
688	Blum 2021	White paper peanut allergy—part 2: Diagnosis of peanut allergy with special emphasis on molecular component diagnostics	Irrelevant study designs
689	Boguniewicz 2021	Dupilumab Improves Signs And Symptoms Of Severe Atopic Dermatitis In Children Aged 6–11 Years With And Without Comorbid Asthma	Irrelevant study designs
690	Boguniewicz 2021	Dupilumab improves signs and symptoms of severe atopic dermatitis in children aged 6–11 years with and without comorbid asthma. Journal of the American Academy of Dermatology	Irrelevant study designs
691	Bohner 2021	Dupilumab-Associated Ocular Surface Disease: Clinical Characteristics, Treatment, and Follow-Up	Irrelevant study designs
692	Boum 2021	Africa needs local solutions to face the COVID-19 pandemic (vol 397, pg 1238, 2021)	Irrelevant study designs
693	Bremond 2021	Terms of use of topical ciclosporine treatment in ocular allergy	Irrelevant study designs
694	Calzavara 2021	Diagnosis and management of moderate to severe atopic dermatitis in adolescents. A Consensus by the Italian Society of Dermatology and Venereology (SIDeMaST), the Italian Association of Hospital Dermatologists and Public Health (ADOI), the Italian Association of Hospital and Territorial Allergists and Immunologists (AAIITO), the Italian Society of Allergy, Asthma and Clinical Immunology (SIAAIC),…	Irrelevant study designs
695	Chan 2021	Taiwanese Dermatological Association consensus for the management of atopic dermatitis: A 2020 update	Irrelevant study designs
696	Chen 2021	An International, Retrospective Study of Off-Label Biologic Use in the Treatment of Hypereosinophilic Syndromes (HES)	Irrelevant study designs
697	Chen 2021	No difference in omalizumab efficacy in patients with asthma by number of asthma-related and allergic comorbidities	Irrelevant study designs
698	Chia 2021	Dupilumab for children and adolescents with atopic dermatitis: An Asian perspective	Irrelevant study designs
699	Chovatiya 2021	JAK inhibitors in the treatment of atopic dermatitis	Irrelevant study designs
700	Clot 2021	Dupilumab pharmacokinetics in Chinese healthy subjects and patients with atopic dermatitis: Results of two randomized, double-blind, placebo-controlled studies	Irrelevant study designs
701	Cork 2021	Dupilumab is effective in children aged 6-11 years with severe atopic Dermatitis (AD) regardless of baseline serum total immunoglobulin E levels	Irrelevant study designs
702	Crompton 2021	Children with Atopic Dermatitis with Allergic Gastrointestinal Origins (ADAGIO) Complex-Th2 allergic inflammatory diseases and use of biological and targeted therapies: Dupilumab and Omalizumab	Irrelevant study designs
703	Damiani 2021	Mask-induced Koebner phenomenon and its clinical phenotypes: A multicenter, real-life study focusing on 873 dermatological consultations during COVID-19 pandemics	Irrelevant study designs
704	De 2021	Increased incidence of conjunctivitis with dupilumab treatment in adolescents appears to be specific to atopic dermatitis	Irrelevant study designs
705	Deiva 2021	Intracerebral Gene Therapy in Four Children with Sanfilippo B Syndrome: 5.5-Year Follow-Up Results	Irrelevant study designs
706	Deleuran 2021	Dupilumab provides significant clinical benefit in a phase 3 trial in adolescents with uncontrolled atopic dermatitis irrespective of prior systemic immunosuppressant use	Irrelevant study designs
707	Dhar 2021	Real-world effectiveness and safety of dupilumab for the treatment of moderate to severe atopic dermatitis in Indian patients: A multi centric retrospective study	Irrelevant study designs
708	Dhar 2021	Real-World Effectiveness and Safety of Dupilumab for the Treatment of Moderate to Severe Atopic Dermatitis in Indian Patients: A Multi Centric Retrospective Study.	Irrelevant study designs
709	DiBonaventura 2021	Real-World Effectiveness of Systemic Therapies for Atopic Dermatitis (AD) in the United States: Analysis of a Retrospective Claims Database	Irrelevant study designs
710	Eichenfield 2021	Long-term safety and disease control of ruxolitinib cream among adolescents with atopic dermatitis: results from two phase 3 studies	Irrelevant study designs
711	Elsgaard 2021	Drug survival of systemic immunosuppressive treatments for atopic dermatitis in a long-term pediatric cohort	Irrelevant study designs
712	Euctr 2021	To study the effect of the Physiological Regulating Medicine clinical manifestations in children with atopic dermatitis in a long time	Irrelevant study designs
713	Eyerich 2021	Rapid quality-of-life improvement with upadacitinib with or without topical corticosteroids (tcs) in moderate-tosevere atopic dermatitis: results from 3 phase 3 studies (measure up 1, measure up 2, and ad up)	Irrelevant study designs
714	Ferrucci 2021	Dupilumab and prurigo nodularis-like phenotype in atopic dermatitis: our experience of efficacy	Irrelevant study designs
715	Fineman 2021	From the Pages of AllergyWatch: October 2021	Irrelevant study designs
716	Forward 2021	Shades of grey: what is paediatric psoriasiform dermatitis and what does it have in common with childhood psoriasis?	Irrelevant study designs
717	Francuzik 2021	Safety of dupilumab in patients with atopic dermatitis: expert opinion	Irrelevant study designs
718	Gaspar 2021	Anaphylaxis in children and adolescents: The Portuguese Anaphylaxis Registry	Irrelevant study designs
719	Gehrt 2021	Timeliness of DTaP-IPV-Hib Vaccination and Development of Atopic Dermatitis Between 4 Months and 1 Year of Age—Register-Based Cohort Study	Irrelevant study designs
720	Giavina 2021	Efficacy and safety of dupilumab in two adolescents with severe atopic dermatitis	Irrelevant study designs
721	Gong 2021	Pharmacokinetics of Ruxolitinib in Patients with Atopic Dermatitis Treated With Ruxolitinib Cream: Data from Phase II and III Studies	Irrelevant study designs
722	Griffiths 2021	Dupilumab in Adults with Moderate-to-Severe Atopic Dermatitis and Prior Use of Systemic Non-Steroidal Immunosuppressants: Analysis of Four Phase 3 Trials	Irrelevant study designs
723	Guly 2021	Stopping immunomodulatory immunoglobulin therapy in an adult patient with atopic dermatitis on dupilumab	Irrelevant study designs
724	Guttman 2021	Upadacitinib in moderate-to-severe atopic dermatitis: combined safety analysis of phase III studies (Measure Up 1, Measure Up 2 and AD Up)	Irrelevant study designs
725	Guttman 2021	Once-daily upadacitinib versus placebo in adolescents and adults with moderate-to-severe atopic dermatitis (Measure Up 1 and Measure Up 2): results from two replicate double-blind, randomised controlled phase 3 trials	Irrelevant study designs
726	Hall 2021	Development and Content Validation of Pruritus and Symptoms Assessment for Atopic Dermatitis (PSAAD) in Adolescents and Adults with Moderate-to-Severe AD	Irrelevant study designs
727	Hoang 2021	Modeling the conversion between specific IgE test platforms for nut allergens in children and adolescents	Irrelevant study designs
728	Hofmann 2021	Role of IL-17 in atopy-A systematic review	Irrelevant study designs
729	Hong 2021	Dupilumab Provides Improvement of Sleep in Children ≥6 Years with Severe Atopic Dermatitis (AD) and Adolescents with Moderate-to-Severe AD	Irrelevant study designs
730	Hosseinnia 2021	Omalizumab in paediatric patients with severe atopic dermatitis	Irrelevant study designs
731	Hradsky 2021	Risk factors for dermatological complications of anti-TNF therapy in a cohort of children with Crohn’s disease	Irrelevant study designs
732	Irvine 2021	27431 Dupilumab treatment improves health-related quality of life in children aged ≥6 to <12 years with severe atopic dermatitis	Irrelevant study designs
733	Irvine 2021	397 Dupilumab improves health-related quality of life (HRQoL) in children aged ≥6–<12 years with severe atopic dermatitis (AD)	Irrelevant study designs
734	Irvine 2021	Dupilumab treatment improves healthrelated quality of life in children aged ≥6-<12 years with severe atopic dermatitis	Irrelevant study designs
735	Irvine 2021	Dupilumab treatment improves health-related quality of life in children aged ≥6 to <12 years with severe atopic dermatitis	Irrelevant study designs
736	Irvine 2021	Dupilumab treatment improves health-related quality of life in children aged ≥ 6 to < 12 years with severe atopic dermatitis	Irrelevant study designs
737	Just 2021	Omalizumab effectiveness in severe allergic asthma with multiple allergic comorbidities: A post-hoc analysis of the stellair study	Irrelevant study designs
738	Kadali 2021	Non-life-threatening adverse effects with COVID-19 mRNA-1273 vaccine: A randomized, cross-sectional study on healthcare workers with detailed self-reported symptoms	Irrelevant study designs
739	Kamal 2021	The Posology of Dupilumab in Pediatric Patients With Atopic Dermatitis	Irrelevant study designs
740	Kaminska 2021	Rola emolientow w atopowym zapaleniu skory u dzieci	Irrelevant study designs
741	Koshak 2021	Attitudes and Beliefs towards Herbal Medicines in Patients with Allergic Diseases: A pilot survey study in Western Saudi Arabia	Irrelevant study designs
742	Kovalenko 2021	Base and Covariate Population Pharmacokinetic Analyses of Dupilumab in Adolescents and Children ≥6 to <12 Years of Age Using Phase 3 Data	Irrelevant study designs
743	Lachover 2021	Chronic urticaria in children – New insights from a large cohort	Irrelevant study designs
744	LeBovidge 2021	Improving patient education for atopic dermatitis: A randomized controlled trial of a caregiver handbook	Irrelevant study designs
745	Lee 2021	Consensus Update for Systemic Treatment of Atopic Dermatitis	Irrelevant study designs
746	Lipp 2021	eterogeneity of pollen food allergy syndrome in seven Southern European countries: The @IT.2020 multicenter study	Irrelevant study designs
747	Lyubchenko 2021	Skin tape sampling technique identifies proinflammatory cytokines in atopic dermatitis skin	Irrelevant study designs
748	Mahroum 2021	Higher rates of COVID-19 but less severe infections reported for patients on Dupilumab: a Big Data analysis of the World Health Organization VigiBase	Irrelevant study designs
749	Mancuso 2021	Management of Severe Atopic Dermatitis in Pediatric Patients	Irrelevant study designs
750	Marcoux 2021	Dupilumab was well tolerated and significantly improved atopicdermatitis in children aged ≥ 6 to < 12 years: results from the liberty ad peds phase 3 trial	Irrelevant study designs
751	McKenzie 2021	Experience using dupilumab for pediatric atopic dermatitis at a tertiary care c enter: Inadequate response and adverse events	Irrelevant study designs
752	McMichael 2021	Patient-Reported Outcomes (PROs) With Abrocitinib Treatment in Adolescent Patients With Moderate-to-Severe Atopic Dermatitis (AD): Results From the Phase 3 JADE TEEN Study	Irrelevant study designs
753	Mehrara 2021	Pilot Study of Anti-Th2 Immunotherapy for the Treatment of Breast Cancer-Related Upper Extremity Lymphedema	Irrelevant study designs
754	Menzies 2021	The effect of tezepelumab in patients with severe, uncontrolled asthma and comorbid atopic dermatitis: results from the NAVIGATOR phase 3 study	Irrelevant study designs
755	Merola 2021	Dupilumab prevents flares in adults with moderate to severe atopic dermatitis in a 52-week randomized controlled phase 3 trial	Irrelevant study designs
756	Meysami 2021	Efficacy of short term topical malva sylvestris l. Cream in pediatric patients with atopic dermatitis: A randomized double-blind placebo-controlled clinical trial	Irrelevant study designs
757	Meysami 2021	Association study of transition of laboratory marker levels and transition of disease activity of atopic dermatitis patients treated with dupilumab	Irrelevant study designs
758	Mohamed 2021	Exposure-Response Analyses for Upadacitinib Efficacy in Subjects With Atopic Dermatitis-Analyses of Phase 2b Study to Support Selection of Phase 3 Doses	Irrelevant study designs
759	Mufti 2021	A systematic review of eczematous eruptions in patients receiving biologic therapy	Irrelevant study designs
760	Murase 2021	Successful dupilumab treatment for ichthyotic and atopic features of Netherton syndrome	Irrelevant study designs
761	Mustonen 2021	Allergy-Related Symptoms Are Poorly Predicted by IgE and Skin Prick Testing in Early Life. International Archives of Allergy and Immunology	Irrelevant study designs
762	Napolitano 2021	The Efficacy and Safety of Abrocitinib as a Treatment Option for Atopic Dermatitis: A Short Report of the Clinical Data	Irrelevant study designs
763	Naseri 2021	Effect of topical marshmallow (Althaea officinalis) on atopic dermatitis in children: A pilot double-blind active-controlled clinical trial of an in-silico-analyzed phytomedicine.	Irrelevant study designs
764	Navaratna 2021	Childhood vaccination and allergy: A systematic review and meta-analysis	Irrelevant study designs
765	Nilsson 2021	Onset of eosinophilic esophagitis during a clinical trial program of oral immunotherapy for peanut allergy	Irrelevant study designs
766	Nishimura 2021	Efficacy and safety of canakinumab in systemic juvenile idiopathic arthritis: 48-week results from an open-label phase III study in Japanese patients	Irrelevant study designs
767	O’kane 2021	Treatment outcomes of patients with atopic dermatitis (Ad) treated with dupilumab through the early access to medicines scheme (eams) in the UK	Irrelevant study designs
768	O’kane 2021	Treatment outcomes of patients with Atopic Dermatitis (AD) treated with dupilumab through the Early Access to Medicines Scheme (EAMS) in the UK	Irrelevant study designs
769	Olesen 2021	Changes in Skin and Nasal Microbiome and Staphylococcal Species Following Treatment of Atopic Dermatitis with Dupilumab	Irrelevant study designs
770	Otsuka 2021	The relationship between the development of erythroderma in patients with atopic dermatitis and the avoidance of anti-inflammatory topical drugs	Irrelevant study designs
771	Ozturk 2021	Change in Allergy Practice during the COVID-19 Pandemic	Irrelevant study designs
772	Paller 2021	Correction: Efficacy and safety of dupilumab with concomitant topical corticosteroids in children 6 to 11 years old with severe atopic dermatitis: A randomized, double-blinded, placebo-controlled phase 3 trial	Irrelevant study designs
773	Paller 2021	Infections in dupilumab pediatric clinical trials in atopic dermatitis (ad) — a pooled analysis	Irrelevant study designs
774	Paller 2021	Dupilumab provides clinically meaningful improvement in atopic dermatitis (AD) signs and symptoms and quality of life (QoL) in children with severe AD: Results from the LIBERTY AD PEDS phase 3 clinical trial	Irrelevant study designs
775	Paller 2021	484 Dupilumab provides clinically meaningful improvement in atopic dermatitis (AD) signs and symptoms and quality of life (QoL) in children with severe AD: results from the LIBERTY AD PEDS phase 3 clinical trial	Irrelevant study designs
776	Paller 2021	Dupilumab treatment improves sleep in children aged ≥6 to <12 years with severe atopic dermatitis	Irrelevant study designs
777	Paller 2021	Dupilumab treatment leads to mild transient increases in eosinophil levels without clinical relevance in children aged 6-11 years with severe atopic dermatitis	Irrelevant study designs
778	Paller 2021	Dupilumab provides improvement in sleep in children aged ≥ 6 years with severe atopic dermatitis (AD) and adolescents with moderate-to-severe AD	Irrelevant study designs
779	Paller 2021	Dupilumab improves Eczema Area and Severity Index regional scores across all anatomical regions in children aged 6–11 years with severe atopic dermatitis (AD)	Irrelevant study designs
780	Paller 2021	Dupilumab induces rapid and sustained improvement in clinical signs in children with severe atopic dermatitis	Irrelevant study designs
781	Paller 2021	A phase 2, open-label study of single-dose dupilumab in children aged 6 months to <6 years with severe uncontrolled atopic dermatitis: pharmacokinetics, safety and efficacy	Irrelevant study designs
782	Paller 2021	27394 Dupilumab provides clinically meaningful improvement in atopic dermatitis (AD) signs, symptoms, and quality of life in children with severe AD: results from the LIBERTY AD PEDS phase 3 clinical trial	Irrelevant study designs
783	Paller 2021	Laboratory Safety of Dupilumab in Patients Aged 6-11 Years with Severe Atopic Dermatitis: Results from a Phase III Clinical Trial	Irrelevant study designs
784	Papp 2021	27496 Efficacy of ruxolitinib cream for the treatment of atopic dermatitis by baseline patient demographics: pooled subgroup analysis from two randomized phase 3 studies	Irrelevant study designs
785	Patruno 2021	Dupilumab therapy of atopic dermatitis of the elderly: a multicentre, real-life study	Irrelevant study designs
786	Perez Chacon 2021	Whole-cell pertussis vaccine in early infancy for the prevention of allergy in children	Irrelevant study designs
787	Pfaar 2021	COVID-19 pandemic: Practical considerations on the organization of an allergy clinic—An EAACI/ARIA Position Paper	Irrelevant study designs
788	Pham 2021	Spontaneous resolution of atopic dermatitis incidental to participation in benralizumab clinical trial for severe, uncontrolled asthma: a case report	Irrelevant study designs
789	Pierce 2021	A Qualitative Analysis of Provider Notes of Atopic Dermatitis-Related Visits Using Natural Language Processing Methods	Irrelevant study designs
790	Plant 2021	Advances in atopic dermatitis	Irrelevant study designs
791	Pradhan 2021	Dupilumab induced ocular surface disease: a prospective study. Investigative Ophthalmology & Visual Science	Irrelevant study designs
792	Prescilla 2021	Dupilumab improves signs and symptoms of severe atopic dermatitis in children aged 6-11 years with and without comorbid asthma	Irrelevant study designs
793	Prescilla 2021	Dupilumab improves signs and symptoms of severe atopic dermatitis in children aged 6-11 years with and without comorbid allergic rhinitis	Irrelevant study designs
794	Puar 2021	New treatments in atopic dermatitis	Irrelevant study designs
795	Queiroz 2021	Dupilumab: allergic diseases beyond atopic dermatitis	Irrelevant study designs
796	Ratchataswan 2021	Biologics for Treatment of Atopic Dermatitis: Current Status and Future Prospect	Irrelevant study designs
797	Reiber 2021	Safety and tolerability of the standardized quality house dust mite sublingual immunotherapy tablet in real life: A noninterventional, open-label study	Irrelevant study designs
798	Reich 2021	Discontinuation of topical corticosteroids in upadacitinib-treated patients with moderate-to-severe atopic dermatitis: analysis from the AD Up phase III trial	Irrelevant study designs
799	Reiber 2021	Safety and tolerability of the standardized quality house dust mite sublingual immunotherapy tablet in real life: A noninterventional, open-label study	Irrelevant study designs
800	Reich 2021	Discontinuation of topical corticosteroids in upadacitinib-treated patients with moderate-to-severe atopic dermatitis: analysis from the AD Up phase III trial	Irrelevant study designs
801	Reich 2021	Discontinuation of topical corticosteroids in upadacitinib-treated patients with moderate-to-severe atopic dermatitis: analysis from the ad up phase 3 trial	Irrelevant study designs
802	Reich 2021	Achieving incrementally greater skin improvement thresholds with upadacitinib in moderate-to-severe atopic dermatitis: a pooled analysis of two phase III studies (Measure Up 1 and Measure Up 2)	Irrelevant study designs
803	Ronsley 2021	Trametinib therapy for children with neurofibromatosis type 1 and life-threatening plexiform neurofibroma or treatment-refractory low-grade glioma	Irrelevant study designs
804	Rothenberg 2021	Baseline demographics and disease characteristics of eosinophilic esophagitis patients enrolled in part a of the 3-part, randomized, placebo-controlled, phase 3 treet study	Irrelevant study designs
805	Rubini 2021	Dupilumab treatment reduces hospitalizations in adults with moderate-to-severe atopic dermatitis: a pooled analysis of data from seven randomized, placebo-controlled studies	Irrelevant study designs
806	Sanclemente 2021	Epidemiologic features and burden of atopic dermatitis in adolescent and adult patients: A cross-sectional multicenter study	Irrelevant study designs
807	Sarti 2021	Efficacy and tolerability of the updosing of second-generation non-sedating H1 antihistamines in children with chronic spontaneous urticaria	Irrelevant study designs
808	Schneeweiss 2021	Dupilumab and the risk of conjunctivitis and serious infection in patients with atopic dermatitis: A propensity scoreematched cohort study	Irrelevant study designs
809	Scott 2021	Novel treatments for pediatric atopic dermatitis	Irrelevant study designs
810	Sherenian 2021	Sensitization to peanut, egg or pets is associated with skin barrier dysfunction in children with atopic dermatitis	Irrelevant study designs
811	Siegfried 2021	Effect of Dupilumab on Laboratory Parameters in Adolescents with Atopic Dermatitis: Results from a Randomized, Placebo-Controlled, Phase 3 Clinical Trial	Irrelevant study designs
812	Silverberg 2021	Psychometric properties of the itch numeric rating scale, skin pain numeric rating scale, and atopic dermatitis sleep scale in adult patients with moderate-to-severe atopic dermatitis	Irrelevant study designs
813	Silverberg 2021	Dupilumab rapidly improves atopic dermatitis symptoms in children aged ≥ 6 to < 12years as measured by POEM	Irrelevant study designs
814	Silverberg 2021	Health-related quality of life with tralokinumab in moderate-to-severe atopic dermatitis A phase 2b randomized study	Irrelevant study designs
815	Silverberg 2021	Dupilumab Provides Rapid and Sustained Clinically Meaningful Responses in Adults with Moderate-to-severe Atopic Dermatitis	Irrelevant study designs
816	Silverberg 2021	Dupilumab Significantly Modulates Pain and Discomfort in Patients With Atopic Dermatitis: A Post Hoc Analysis of 5 Randomized Clinical Trials	Irrelevant study designs
817	Silverberg 2021	Comparative efficacy and safety of systemic therapies used in moderate-to-severe atopic dermatitis: a systematic literature review and network meta-analysis	Irrelevant study designs
818	Silverberg 2021	Effects of upadacitinib on patient-reported symptoms of atopic dermatitis: atopic Dermatitis Symptom Scale (ADerm-SS)-results from two pivotal phase III studies (MEASURE UP 1 and MEASURE UP 2)	Irrelevant study designs
819	Simpson 2021	Dupilumab decreases total and allergen - specific ige in adolescents with moderate - to - severe atopic dermatitis (AD)	Irrelevant study designs
820	Simpson 2021	Patient-reported outcomes of ruxolitinib cream for the treatment of atopic dermatitis: pooled results from two phase 3 studies	Irrelevant study designs
821	Simpson 2021	Definition of Clinically Meaningful Within-Patient Changes in POEM and CDLQI in Children 6 to 11 Years of Age with Severe Atopic Dermatitis	Irrelevant study designs
822	Simpson 2021	Effects of upadacitinib on the patient-reported impact of atopic dermatitis: atopic Dermatitis Impact Scale (ADerm-IS)-results from two pivotal phase III studies (MEASURE UP 1 and MEASURE UP 2)	Irrelevant study designs
823	Simpson 2021	Dupilumab provides early and sustained improvement of sleep disturbance in children ≥ 6years with severe atopic dermatitis (AD) and adolescents with moderate-to-severe AD	Irrelevant study designs
824	Simpson 2021	24916 Efficacy of ruxolitinib cream in patients with atopic dermatitis who demonstrated partial responses: pooled analysis from two randomized phase 3 studies	Irrelevant study designs
825	Simpson 2021	Dupilumab Demonstrates Rapid and Consistent Improvement in Extent and Signs of Atopic Dermatitis Across All Anatomical Regions in Pediatric Patients 6 Years of Age and Older	Irrelevant study designs
826	Simpson 2021	Integrated Safety Analysis of Abrocitinib for the Treatment of Moderate-to-Severe Atopic Dermatitis From the Phase II and Phase III Clinical Trial Program	Irrelevant study designs
827	Simpson 2021	27915 Rapid skin improvement with upadacitinib with or without topical corticosteroids (TCS) in moderate-to-severe atopic dermatitis (AD): results from 3 phase 3 studies (Measure Up 1, Measure Up 2, and AD Up)	Irrelevant study designs
828	Sinclair 2021	Relationship between pruritus, sleep, and quality of life (QOL) in atopic dermatitis (AD): post hoc analysis of JADE MONO-2	Irrelevant study designs
829	Singh 2021	Screening for cardiovascular comorbidity in United States outpatients with psoriasis, hidradenitis, and atopic dermatitis	Irrelevant study designs
830	Stingeni 2021	Atopic dermatitis in adolescents: Effectiveness and safety of dupilumab in a 16-week real-life experience during the COVID-19 pandemic in Italy	Irrelevant study designs
831	Thiele 2021	Comparative risk of infections among real-world users of biologics for juvenile idiopathic arthritis: data from the German BIKER registry	Irrelevant study designs
832	Timmins 2021	Industry update: The latest developments in the field of therapeutic delivery, February 2021	Irrelevant study designs
833	Toyokuni 2021	Acute treatment and long - term prognosis of severe protein - loss in atopic dermatitis (splad)	Irrelevant study designs
834	Trikamjee 2021	Associations between Environmental dust composition and Atopic Dermatitis in urban and rural settings	Irrelevant study designs
835	Uchida 2021	One-year real-world clinical effectiveness, safety, and laboratory safety of dupilumab in Japanese adult patients with atopic dermatitis: A single-center retrospective study	Irrelevant study designs
836	Uppal 2021	Abrocitinib for atopic dermatitis	Irrelevant study designs
837	Vaz 2021	Clinical And Epidemiological Profile Of Atopic Dermatitis (AD) In A Reference Center In An Emerging Country	Irrelevant study designs
838	Villani 2021	Vascular inflammation in moderate-to-severe atopic dermatitis is associated with enhanced Th2 response	Irrelevant study designs
839	Vindenes 2021	Exposure to environmental phenols and parabens, and relation to body mass index, eczema and respiratory outcomes in the Norwegian RHINESSA study	Irrelevant study designs
840	Wang 2021	Systems Pharmacology and In Silico Docking Analysis Uncover Association of CA2, PPARG, RXRA, and VDR with the Mechanisms Underlying the Shi Zhen Tea Formula Effect on Eczema	Irrelevant study designs
841	Warren 2021	Emicizumab initiation and bleeding outcomes in people with hemophilia A with and without inhibitors: A single-center report	Irrelevant study designs
842	Weidinger 2021	Dupilumab provides clinically meaningful improvement in atopic dermatitis (AD) signs, symptoms, and quality of life in children with Severe AD	Irrelevant study designs
843	Werfel 2021	Update “Systemic treatment of atopic dermatitis” of the S2k-guideline on atopic dermatitis	Irrelevant study designs
844	Wollenberg 2021	Laboratory safety of dupilumab in pediatric patients aged 6 to 12 years with severe atopic dermatitis: results from a Phase III trial (LIBERTY AD PEDS)	Irrelevant study designs
845	Xiang 2021	Safety of semi-depot house dust mite allergen extract in children and adolescents with allergic rhinitis and asthma	Irrelevant study designs
846	Yang 2021	Brief Academic Review and Clinical Practice Guidelines for Pediatric Atopic Dermatitis	Irrelevant study designs
847	Yassky 2021	Department of Error: Once-daily upadacitinib versus placebo in adolescents and adults with moderate-to-severe atopic dermatitis (Measure Up 1 and Measure Up 2): results from two replicate double-blind, randomised controlled phase 3 trials	Irrelevant study designs
848	Yu 2021	Pediatric usage of Omalizumab: A promising one	Irrelevant study designs
849	Zhang 2021	Abrocitinib Tyrosine-protein kinase JAK1 inhibitor Treatment of atopic dermatitis.	Irrelevant study designs
850	Zhang 2021	Population pharmacokinetic analysis of dupilumab in adult and adolescent patients with asthma. CPT: pharmacometrics & systems	Irrelevant study designs
851	Zhao 2021	Efficacy and Safety of SHR0302, a Highly Selective Janus Kinase 1 Inhibitor, in Patients with Moderate to Severe Atopic Dermatitis: A Phase II Randomized Clinical Trial	Irrelevant study designs
852	Zhou 2021	Analysis of the long-term efficacy and safety of subcutaneous immunotherapy for atopic dermatitis	Irrelevant study designs
853	Zhou 2021	Transcriptomic Analysis of Healthy and Atopic Dermatitis Samples Reveals the Role of IL-37 in Human Skin	Irrelevant study designs
854	Zhou 2021	Biological Therapies for Atopic Dermatitis: A Systematic Review	Irrelevant study designs
855	Zouboulis 2021	Correction: Efficacy and safety of abrocitinib in combination with topical therapy in adolescents with moderate-to-severe atopic dermatitis: the JADE TEEN randomized clinical trial	Irrelevant study designs
856	Zu 2021	CYT387, a Novel JAK2 Inhibitor, Suppresses IL-13-Induced Epidermal Barrier Dysfunction Via miR-143 Targeting IL-13Rα1 and STAT3	Irrelevant study designs
857	Zuccolo 2021	Different Approaches to Atopic Dermatitis by Allergists, Dermatologists, and Pediatricians	Irrelevant study designs
858	Agashe 2022	JAK: Not Just Another Kinase	Irrelevant study designs
859	Agboola 2022	JAK inhibitors and monoclonal antibodies for the treatment of atopic dermatitis: effectiveness and value	Irrelevant study designs
860	Al 2022	Healthcare Resource Utilization and Direct Cost of Patients with Atopic Dermatitis in Dubai, United Arab Emirates: A Retrospective Cohort Study	Irrelevant study designs
861	Alexis 2022	Rapidity of Improvement in Signs/Symptoms of Moderate-to-Severe Atopic Dermatitis by Body Region with Abrocitinib in the Phase 3 JADE COMPARE Study	Irrelevant study designs
862	Alexis 2022	Peeling Skin Syndrome Type 1: Dupilumab Reduces IgE, But Not Skin Anomalies	Irrelevant study designs
863	Ali 2022	Case report: Clinical and histopathological characteristics of psoriasiform erythema and de novo IL-17A cytokines expression on lesioned skin in atopic dermatitis children treated with dupilumab	Irrelevant study designs
864	Badi 2022	Mapping atopic dermatitis and anti–IL-22 response signatures to type 2–low severe neutrophilic asthma	Irrelevant study designs
865	Bakker 2022	Unraveling heterogeneity in pediatric atopic dermatitis: Identification of serum biomarker based patient clusters	Irrelevant study designs
866	Beck 2022	Dupilumab provides long-term improvement in sleep loss in children, adolescents and adults with atopic dermatitis	Irrelevant study designs
867	Benites 2022	Effects of methotrexate and etanercept treatment in moderate and severe psoriasis	Irrelevant study designs
868	Berdyshev 2022	Dupilumab treatment significantly improves skin barrier function in adult and adolescent patients with moderate to severe atopic dermatitis	Irrelevant study designs
869	Berdyshev 2022	Dupilumab significantly improves skin barrier function in patients with moderate-to-severe atopic dermatitis	Irrelevant study designs
870	Berdyshev 2022	399 Tralokinumab treatment modifies stratum corneum lipid composition in skin of adolescents with atopic dermatitis	Irrelevant study designs
871	Berdyshev 2022	Tralokinumab treatment modifies stratum corneum lipid composition in skin of adolescents with atopic dermatitis	Irrelevant study designs
872	Biagini 2022	Longitudinal atopic dermatitis endotypes: An atopic march paradigm that includes Black children	Irrelevant study designs
873	Bieber 2022	Dupilumab improves signs and symptoms of severe atopic dermatitis in children aged 6-11 years with and without history of comorbid asthma	Irrelevant study designs
874	Bieber 2022	Comparing abrocitinib and dupilumab in the treatment of atopic dermatitis: a plain language summary	Irrelevant study designs
875	Bissonnette 2022	A Maximum-Use Trial of Ruxolitinib Cream in Adolescents and Adults with Atopic Dermatitis	Irrelevant study designs
876	Blauvelt 2022	Dupilumab with Topical Corticosteroids Provides Rapid and Sustained Improvement in Adults with Moderate-to-Severe Atopic Dermatitis Across Anatomic Regions Over 52 Weeks	Irrelevant study designs
877	Blauvelt 2022	Tralokinumab Efficacy and Safety, with or without Topical Corticosteroids, in North American Adults with Moderate-to-Severe Atopic Dermatitis: A Subanalysis of Phase 3 Trials ECZTRA 1, 2, and 3	Irrelevant study designs
878	Blauvelt 2022	Long-term safety and efficacy of tralokinumab in more than 1400 patients with moderate-to-severe atopic dermatitis treated for up to 42 months: an interim analysis of ECZTEND	Irrelevant study designs
879	Blauvelt 2022	High-threshold responses to ruxolitinib cream in adolescents and adults with atopic dermatitis	Irrelevant study designs
880	Borzutzky 2022	Atopic Dermatitis in Latin America: A Roadmap to Address Data Collection, Knowledge Gaps, and Challenges	Irrelevant study designs
881	Bukstein 2022	Impact of Social Determinants on the Burden of Asthma and Eczema: Results from a US Patient Survey	Irrelevant study designs
882	Cabanillas 2022	Dupilumab for Atopic Dermatitis-From Clinical Trials to Molecular and Cellular Mechanisms	Irrelevant study designs
883	Calimlim 2022	Economic impact of upadacitinib monotherapy and combination therapy for moderate to severe atopic dermatitis: 16-week work-productivity and activity-impairment results from measure up 1 and AD up	Irrelevant study designs
884	Campanati 2022	The Challenge Arising from New Knowledge about Immune and Inflammatory Skin Diseases: Where We Are Today and Where We Are Going	Irrelevant study designs
885	Chaplin 2022	Abrocitinib for the treatment of atopic dermatitis	Irrelevant study designs
886	Chehade 2022	Baseline demographics and disease characteristics of adolescent and adult patients with eosinophilic oesophagitis (EoE): an analysis of part B of the 3-part, randomised, placebocontrolled, phase 3 TREET study	Irrelevant study designs
887	Chehade 2022	Baseline demographics and disease characteristics of adolescent and adult patients with eosinophilic oesophagitis (EoE): an analysis of part B of the 3-part, randomised, placebocontrolled, phase 3 TREET study	Irrelevant study designs
888	Chen 2022	Ocular Allergic Surface Disease Symptoms Associated with Atopic Keratoconjunctivitis (AKC) Alleviated With Dupilumab	Irrelevant study designs
889	Cheng 2022	Evaluation of Stool Short Chain Fatty Acids Profiles in the First Year of Life With Childhood Atopy-Related Outcomes	Irrelevant study designs
890	Chiricozzi 2022	Effectiveness and Safety of Upadacitinib in the Treatment of Moderate-Severe Atopic Dermatitis: A Multicentric, Prospective, Real-World, Cohort Study	Irrelevant study designs
891	Choe 2022	Post-Marketing Surveillance of Tetravalent Diphtheria-Tetanus-Acellular Pertussis and Inactivated Poliovirus (DTaP-IPV) Vaccine in South Korea, 2009 to 2015	Irrelevant study designs
892	Chovatiya 2022	Achieving a deep response on patient-reported outcomes with upadacitinib in patients with moderate-to-severe atopic dermatitis: results from three phase III trials	Irrelevant study designs
893	Chovatiya 2022	Achieving a deep response on patient-reported outcomes with upadacitinib in patients with moderate to severe atopic dermatitis: Results from three phase 3 trials	Irrelevant study designs
894	Ciaccio 2022	Participant characteristics and safety outcomes of peanut oral immunotherapy in the RAMSES and ARC011 trials	Irrelevant study designs
895	Cogurlu 2022	Prospective evaluation of tolerance to unheated milk-boiled egg after baked milk-egg tolerance under 2 years	Irrelevant study designs
896	Cohen 2022	Pharmacokinetics of Subcutaneous Dupilumab Injection With an Autoinjector Device or Prefilled Syringe	Irrelevant study designs
897	Cork 2022	Efficacy and safety of dupilumab in children aged 6–11 years with inadequately controlled severe atopic dermatitis: results from an open-label extension trial up to 1 year	Irrelevant study designs
898	Cork 2022	Dupilumab treatment efficacy in pediatric patients with a history of infection (LIBERTY AD PEDS, LIBERTY AD ADOL)	Irrelevant study designs
899	Cork 2022	Efficacy and safety of dupilumab in children aged 6- 11 years with inadequately controlled severe atopic dermatitis: 1-year OLE results	Irrelevant study designs
900	Cork 2022	Dupilumab treatment is associated with reductions in serum immunoglobulin E and thymus and activation-regulated chemokine levels in children aged 6 to 11 years with severe atopic dermatitis	Irrelevant study designs
901	Cork 2022	Dupilumab treatment is associated with reductions in serum immunoglobulin E and thymus and activation-regulated chemokine levels in children aged 6 to 11 years with severe atopic dermatitis	Irrelevant study designs
902	Costanzo 2022	Long-term management of moderate-to-severe adult atopic dermatitis: a consensus by the Italian Society of Dermatology and Venereology (SIDeMaST), the Association of Italian Territorial and Hospital Allergists and Immunologists (AAIITO), the Italian Association of Hospital Dermatologists (ADOI), the Italian Society ofAllergological, Environmental and Occupational Dermatology (SIDAPA), and the Ital…	Irrelevant study designs
903	Ctis 2022	Dupilumab step-down strategy to maintain remission in adult and adolescents patients with atopic dermatitis: a non-inferiority randomized trial	Irrelevant study designs
904	Daniele 2022	JAK Inhibitor Safety Compared to Traditional Systemic Immunosuppressive Therapies	Irrelevant study designs
905	de Graaf 2022	Systemic treatment of children and adolescents with atopic dermatitis aged ≥2 years: a Delphi consensus project mapping expert opinion in Northern Europe	Irrelevant study designs
906	Deleuran 2022	Dupilumab provides long-term improvement in sleep loss in children, adolescents, and adults with atopic dermatitis	Irrelevant study designs
907	Doan 2022	Dupilumab-related blepharoconjunctivitis: Recommendations of the CEDRE group. Atopic dermatitis, conjunctivitis and dupilumab: Which management approach?	Irrelevant study designs
908	Dufrois 2022	Maintenance of Asthma Control in Adolescents with Severe Asthma After Transitioning to a Specialist Adult Centre: A French Cohort Experience	Irrelevant study designs
909	Eichenfield 2022	Real-World Effectiveness of Dupilumab in Atopic Dermatitis Patients: Analysis of an Electronic Medical Records Dataset	Irrelevant study designs
910	Eichenfield 2022	Dupilumab improves family quality of life in children (6- 11 years) with severe atopic dermatitis: phase 3 LIBERTY AD PEDS	Irrelevant study designs
911	Eichenfield 2022	Effects of ruxolitinib cream on sleep and quality of life over 52 weeks in black patients with atopic dermatitis	Irrelevant study designs
912	Eichenfield 2022	Long-term safety and disease control of ruxolitinib cream among Black or African American patients with atopic dermatitis: pooled results from 2 phase 3 studies	Irrelevant study designs
913	Elmariah 2022	JAK in the Black Box: A Dermatology Perspective on Systemic JAK Inhibitor Safety	Irrelevant study designs
914	Endaryanto 2022	Safety Profile and Issues of Subcutaneous Immunotherapy in the Treatment of Children with Allergic Rhinitis	Irrelevant study designs
915	Essink 2022	Safety and Immunogenicity of Cell-Based Quadrivalent Influenza Vaccine: A Randomized Trial	Irrelevant study designs
916	Fan 2022	Knowledge Domain and Emerging Trends of Chinese Medicine in Management of Pediatric Asthma: A Scientometric Study	Irrelevant study designs
917	Feraru 2022	Real-life experience of upadacitinib for the treatment of adult patients with moderate-to-severe atopic dermatitis - a case series	Irrelevant study designs
918	Ferrucci 2022	Elevation of peripheral blood eosinophils during dupilumab treatment for atopic dermatitis is associated with baseline comorbidities and development of facial redness dermatitis and ocular surface disease	Irrelevant study designs
919	Ferrucci 2022	Topical tacrolimus during systemic therapy for severe atopic dermatitis in the clinical practice	Irrelevant study designs
920	Flohr 2022	A randomized controlled trial assessing the effectiveness and safety of ciclosporin vs. methotrexate in the treatment of severe atopic eczema in children and young people: the TREatment of severe Atopic eczema Trial (TREAT)	Irrelevant study designs
921	Forman 2022	Lebrikizumab in combination with topical corticosteroids improves quality of life in patients with moderate-tosevere atopic dermatitis: results from a phase III randomized, double-blinded, placebo-controlled trial (ADhere)	Irrelevant study designs
922	Goleva 2022	Dupilumab treatment restores skin barrier function in adult and adolescent patients with moderate-to-severe atopic dermatitis	Irrelevant study designs
923	Gomes 2022	A low level of health literacy is a predictor of corticophobia in atopic dermatitis	Irrelevant study designs
924	Gu 2022	Real-world efficacy and safety of dupilumab in Chinese patients with atopic dermatitis: a single-centre, prospective, open-label study	Irrelevant study designs
925	Hammersley 2022	Mixed-methods evaluation of a nurse-led allergy clinic model in primary care: Feasibility trial	Irrelevant study designs
926	Hicks 2022	Infant consumption of microRNA miR-375 in human milk lipids is associated with protection from atopy	Irrelevant study designs
927	Huang 2022	Sublingual immunotherapy with Dermatophagoides farinae drops for pediatric atopic dermatitis	Irrelevant study designs
928	Janke 2022	Development and validation of a tool for the assessment of benefit from treatment of allergic rhinitis in children and adolescents (PBI-AR-K)	Irrelevant study designs
929	Jing 2022	Analysis of short⁃term efficacy and safety of the first subcutaneous injection of dupilumab in the treatment of moderate⁃to⁃severe childhood atopic dermatitis	Irrelevant study designs
930	Johansson 2022	Treatment Patterns among Patients with Atopic Dermatitis in Secondary Care: A National, Observational, Non-interventional, Retrospective Study in Sweden	Irrelevant study designs
931	Joseph 2022	Assessment of the Pharmacokinetics and Safety of Spesolimab, a Humanised Anti-interleukin-36 Receptor Monoclonal Antibody, in Healthy Non-Japanese and Japanese Subjects: Results from Phase I Clinical Studies	Irrelevant study designs
932	Kabashima 2022	Nemolizumab plus topical agents in patients with atopic dermatitis (AD) and moderate-to-severe pruritus provide improvement in pruritus and signs of AD for up to 68 weeks: results from two phase III, long-term studies	Irrelevant study designs
933	Kadali 2022	Side effects of messenger RNA vaccines and prior history of COVID-19, a cross-sectional study	Irrelevant study designs
934	Kalb 2022	Filaggrin loss-of-function mutations are associated with persistence of egg and milk allergy	Irrelevant study designs
935	Kamphuis 2022	Dupilumab in daily practice for the treatment of pediatric atopic dermatitis: 28-week clinical and biomarker results from the BioDay registry	Irrelevant study designs
936	Keam 2022	Nemolizumab: First Approval	Irrelevant study designs
937	Kim 2022	Sublingual immunotherapy may be effective in reducing house dust mite allergies in children with atopic dermatitis	Irrelevant study designs
938	Kleinman 2022	What's New in Topicals for Atopic Dermatitis?	Irrelevant study designs
939	Kosaka 2022	Real-world effectiveness and safety of upadacitinib in Japanese patients with atopic dermatitis: a two-centre retrospective study	Irrelevant study designs
940	Kosloski 2022	Pharmacokinetics of Dupilumab in Adult & Adolescent Patients With Eosinophilic Esophagitis	Irrelevant study designs
941	Kotsapas 2022	Early-life predictors and risk factors of peanut allergy, and its association with asthma in later-life: Population-based birth cohort study	Irrelevant study designs
942	Kridin 2022	The Association of Bullous Pemphigoid with Atopic Dermatitis and Allergic Rhinitis - A Population-Based Study	Irrelevant study designs
943	Landis 2022	The Association of Bullous Pemphigoid with Atopic Dermatitis and Allergic Rhinitis - A Population-Based Study	Irrelevant study designs
944	Langer 2022	Efficacy of House Dust Mite Sublingual Immunotherapy in Patients with Atopic Dermatitis: A Randomized, Double-Blind, Placebo-Controlled Trial	Irrelevant study designs
945	Larenas 2022	Guidelines on atopic dermatitis for Mexico (GUIDAMEX): using the ADAPTE methodology	Irrelevant study designs
946	Lasek 2022	Effectiveness and safety of dupilumab in the treatment of atopic dermatitis in children (6–11 years): data from a French multicentre retrospective cohort in daily practice	Irrelevant study designs
947	Lee 2022	Clinical Characteristics and Disease Burden of Severe Asthma According to Oral Corticosteroid Dependence: Real-World Assessment From the Korean Severe Asthma Registry (KoSAR)	Irrelevant study designs
948	Levina 2022	Identification of Pollen and Food Sensitization Prevalence in Children with Different Atopic Phenotype Variants (Intermediate Study Results)	Irrelevant study designs
949	Li 2022	Prevalence of food allergy diagnosis in pediatric patients with atopic dermatitis referred to allergy and/or dermatology subspecialty clinics	Irrelevant study designs
950	Lio 2022	Lebrikizumab treatment improves quality of life in patients with moderate-to-severe atopic dermatitis: results from two phase III randomized, double-blinded, placebo-controlled trials (ADvocate1 and ADvocate2)	Irrelevant study designs
951	Lio 2022	Improvement in sleep and itch and enhanced quality of life in adult patients with moderate-to-severe atopic dermatitis: results from a phase 3 trial of baricitinib therapy	Irrelevant study designs
952	Liu 2022	LB991 Clinical serum biomarker profiling in TRuE-AD1 and TRuE-AD2 studies after 8 weeks of treatment with ruxolitinib cream	Irrelevant study designs
953	Luk 2022	Nonresponse and Progression of Diffuse Keloids to Dupilumab Therapy	Irrelevant study designs
954	Machado-Duque 2022	Utilization Patterns and Trends in the Use of Medications for Asthma in a Cohort of Colombian Patients	Irrelevant study designs
955	Makita 2022	Utilization Patterns and Trends in the Use of Medications for Asthma in a Cohort of Colombian Patients	Irrelevant study designs
956	Mashiah 2022	Clinical efficacy of fecal microbial transplantation treatment in adults with moderate-to-severe atopic dermatitis	Irrelevant study designs
957	Mastorino 2022	Chronic Pruritus in Atopic Patients Treated with Dupilumab: Real Life Response and Related Parameters in 354 Patients	Irrelevant study designs
958	Maurer 2022	Phase 2 randomized clinical trial of astegolimab in patients with moderate to severe atopic dermatitis	Irrelevant study designs
959	Mazzoni 2022	Severe atopic dermatitis in a 21-month-old boy successfully treated with dupilumab	Irrelevant study designs
960	Mendes-Bastos 2022	Characterization of acne associated with upadacitinib treatment in patients with moderate-to-severe atopic dermatitis: A post hoc integrated analysis of 3 phase 3 randomized, double-blind, placebo-controlled trials	Irrelevant study designs
961	Miyano 2022	Model-Based Meta-Analysis to Optimize Staphylococcus aureus‒Targeted Therapies for Atopic Dermatitis.	Irrelevant study designs
962	Miyano 2022	A mathematical model to identify optimal combinations of drug targets for dupilumab poor responders in atopic dermatitis	Irrelevant study designs
963	Moebus 2022	Blood transcriptome profiling identifies 2 candidate endotypes of atopic dermatitis	Irrelevant study designs
964	Mohn 2022	Treatment Patterns of Atopic Dermatitis Medication in 0–10-Year-Olds: A Nationwide Prescription-Based Study	Irrelevant study designs
965	Montez-Rath 2022	Characterizing real world safety profile of oral Janus kinase inhibitors among adult atopic dermatitis patients: evidence transporting from the rheumatoid arthritis population	Irrelevant study designs
966	Mozyrska 2022	Analysis of the effects of a two-year course of allergen-specific immunotherapy in children with atopic dermatitis and sensitization to house dust mites	Irrelevant study designs
967	NA 2022	CADTH Reimbursement Reviews and Recommendations	Irrelevant study designs
968	NA 2022	Dupilumab (DUPIXENT°) in severe atopic eczema from 6 years of age	Irrelevant study designs
969	NA 2022	Ruxolitinib (Opzelura) for atopic dermatitis	Irrelevant study designs
970	Napolitano 2022	Effect of Dupilumab on Sexual Desire in Adult Patients with Moderate to Severe Atopic Dermatitis	Irrelevant study designs
971	Napolitano 2022	Dupilumab Treatment in Children Aged 6–11 Years With Atopic Dermatitis: A Multicentre, Real-Life Study	Irrelevant study designs
972	Napolitano 2022	A 24-weeks real-world experience of dupilumab in adolescents with moderate-to-severe atopic dermatitis	Irrelevant study designs
973	Napolitano 2022	Abrocitinib in atopic dermatitis: review of the current literature and clinical trials	Irrelevant study designs
974	Nct 2022	Dupilumab Step-down Strategy to Maintain Remission in Adult and Adolescents Patients With Atopic Dermatitis	Irrelevant study designs
975	Nct 2022	A Study to Learn About Abrocitinib Tablets in People With Atopic Dermatitis in India	Irrelevant study designs
976	Nct 2022	A Study to Evaluate Adverse Events and Change in Disease Activity Comparing Oral Upadacitinib to Subcutaneous Dupilumab in Adolescent and Adult Participants With Moderate to Severe Atopic Dermatitis	Irrelevant study designs
977	Niculet 2022	Once-Daily Abrocitinib for the Treatment of Moderate-to-Severe Atopic Dermatitis in Adults and Adolescents Aged 12 Years and Over: A Short Review of Current Clinical Perspectives	Irrelevant study designs
978	Otani 2022	Coronavirus disease 2019 vaccine administration in patients with reported reactions to polyethylene glycol- and polysorbate-containing therapeutics	Irrelevant study designs
979	Pagan 2022	Dupilumab Improves Clinical Scores in Children and Adolescents With Moderate to Severe Atopic Dermatitis: A Real-World, Single-Center Study	Irrelevant study designs
980	Paller 2022	Meaningful responses in tralokinumab-treated adolescents with atopic dermatitis not achieving iga 0/1 at week-16	Irrelevant study designs
981	Paller 2022	Integrated analysis of abrocitinib for the treatment of adolescents with moderate-to-severe atopic dermatitis from the phase 3 clinical trial program	Irrelevant study designs
982	Paller 2022	Dupilumab reduces biomarkers indicative of type 2 inflammation in children aged ≥ 6 months to &lt; 6 years with moderate-to-severe atopic dermatitis	Irrelevant study designs
983	Paller 2022	Dupilumab reduces biomarkers indicative of type 2 inflammation in children aged ≥ 6 months to &lt; 6 years with moderate-to-severe atopic dermatitis	Irrelevant study designs
984	Paller 2022	Efficacy and safety of dupilumab in children aged > 6 months to < 6 years with moderate to severe atopic dermatitis	Irrelevant study designs
985	Paller 2022	Infections in children and adolescents treated with dupilumab in pediatric clinical trials for atopic dermatitis-A pooled analysis of trial data	Irrelevant study designs
986	Paller 2022	Dupilumab reduces biomarkers indicative of type 2 inflammation in children aged ≥ 6 months to < 6 years with moderate-to-severe atopic dermatitis	Irrelevant study designs
987	Paller 2022	Disease characteristics, comorbidities, treatment patterns and quality of life impact in children <12 years old with atopic dermatitis: Interim results from the PEDISTAD Real-World Registry	Irrelevant study designs
988	Paller 2022	Hematologic laboratory safety at week 16 from phase 3 dupilumab studies in patients aged 6 months to 17 years with moderate-to-severe atopic dermatitis	Irrelevant study designs
989	Paller 2022	Hematologic laboratory parameters in adults and children aged 6 months to 18 years with moderate-to-severe atopic dermatitis treated with dupilumab	Irrelevant study designs
990	Paller 2022	Efficacy and safety of dupilumab in children aged ¥6 months to <6 years with moderate-to-severe atopic dermatitis	Irrelevant study designs
991	Paller 2022	Hematologic laboratory parameters in adults and children aged 6 months to 18 years with moderate-to-severe atopic dermatitis treated with dupilumab	Irrelevant study designs
992	Paller 2022	Dupilumab treatment reduces skin pain in infants and young children aged 6 months-5 years with moderate-to-severe atopic dermatitis	Irrelevant study designs
993	Paller 2022	Dupilumab treatment improves health-related quality of life in children aged 6 months-5 years with moderate-to-severe atopic dermatitis	Irrelevant study designs
994	Paller 2022	Dupilumab treatment improved sleep quality in moderate-to-severe atopic dermatitis in children aged 6 months-5 years and their caregivers	Irrelevant study designs
995	Paller 2022	IGAxBSA composite for assessing disease severity and response in patients with atopic dermatitis	Irrelevant study designs
996	Ma 2023	COVID-19-Associated Disease Course Is Shortened in Moderate-to-Severe Atopic Dermatitis Patients Receiving Dupilumab Treatment: A Retrospective Cross-Sectional Study	Irrelevant study designs
997	Maghfour 2023	Demographics and clinical presentations of 844 patients with light and dark skin types with polymorphous light eruption and chronic actinic dermatitis evaluated over 23 years	Irrelevant study designs
998	Magnolo 2023	Comparison of different skin care regimens in patients with moderate to severe atopic dermatitis receiving systemic treatment: A randomized controlled trial	Irrelevant study designs
999	Maintz 2023	IL-13, periostin and dipeptidyl-peptidase-4 reveal endotype-phenotype associations in atopic dermatitis	Irrelevant study designs
1000	Martínez 2023	Dupilumab in children and adolescents with atopic dermatitis: A case series and literature review	Irrelevant study designs
1001	McCarthy 2023	Vitamin D deficiency is associated with atopic dermatitis severity in a Bangladeshi population living in the UK	Irrelevant study designs
1002	Mikhaylov 2023	A phase 2a randomized vehicle-controlled multi-center study of the safety and efficacy of delgocitinib in subjects with moderate-to-severe alopecia areata	Irrelevant study designs
1003	Morand 2023	Baricitinib for systemic lupus erythematosus: a double-blind, randomised, placebo-controlled, phase 3 trial (SLE-BRAVE-I)	Irrelevant study designs
1004	Moreno 2023	Shedding light on key pharmacological knowledge and strategies for pediatric atopic dermatitis	Irrelevant study designs
1005	Murase 2023	Improved and cleared facial and hand dermatitis with lebrikizumab in patients with moderate-to-severe atopic dermatitis	Irrelevant study designs
1006	Musters 2023	The effects of systemic immunomodulatory treatments on COVID-19 outcomes in patients with atopic dermatitis: Results from the global SECURE-AD registry	Irrelevant study designs
1007	NA 2023	CADTH Reimbursement Reviews and Recommendations. Dupilumab (Dupixent): CADTH Reimbursement Recommendation: Indication: For the treatment of patients aged 12 years and older with moderate-to-severe atopic dermatitis whose disease is not adequately controlled with topical prescription therapies or when those therapies are not advisable	Irrelevant study designs
1008	NA 2023	Benefits of treatment with dupilumab for children aged 6-11 years with severe atopic dermatitis	Irrelevant study designs
1009	NA 2023	Three Drugs for Atopic Dermatitis. Medical Letter on Drugs and Therapeutics	Irrelevant study designs
1010	NA 2023	Nemolizumab reduces itch and improves other signs of atopic dermatitis in children aged 6-12 years	Irrelevant study designs
1011	NA 2023	Dupilumab treatment in patients with atopic hand and foot dermatitis: results from a phase 3, randomized, double-blind, placebo-controlled trial	Irrelevant study designs
1012	NA 2023	Lebrikizumab provides clinically meaningful improvements in atopic dermatitis in patients previously treated with dupilumab	Irrelevant study designs
1013	NA 2023	Assessing imputation methods with the lebrikizumab clinical trial program	Irrelevant study designs
1014	NA 2023	22nd ESPD Congress	Irrelevant study designs
1015	NA 2023	Improvement in itch, symptoms and quality of life with upadacitinib through week 16 in adults and adolescents with atopic dermatitis: results from phase 3 studies (Measure Up 1, Measure Up 2 and AD Up)	Irrelevant study designs
1016	NA 2023	Safety and efficacy of lebrikizumab in adolescent patients with moderate-to-severe atopic dermatitis: an open-label study. British journal of dermatology	Irrelevant study designs
1017	NA 2023	Effect of upadacitinib on SCORAD intensity items: analysis from the Measure Up 1 and Measure Up 2 studies	Irrelevant study designs
1018	NA 2023	Efficacy and safety of abrocitinib in adolescents with moderate-to-severe atopic dermatitis from the JADE clinical trial program. British journal of dermatology	Irrelevant study designs
1019	NA 2023	Long-term 4-year safety of upadacitinib in moderate-to-severe atopic dermatitis: results of an integrated analysis of phase 3 studies. British journal of dermatology	Irrelevant study designs
1020	NA 2023	Improved and cleared facial and hand dermatitis with lebrikizumab in patients with moderate-to-severe atopic dermatitis	Irrelevant study designs
1021	NA 2023	Dupilumab treatment reduces total IgE levels in patients 6 months and older with moderate-to-severe atopic dermatitis	Irrelevant study designs
1022	NA 2023	Integrated safety analysis of abrocitinib in 635 adolescent patients with moderate-to-severe atopic dermatitis with over 1000 patient-years of exposure	Irrelevant study designs
1023	NA 2023	Rapid, substantial and sustained reduction of itch in adults with atopic dermatitis applying ruxolitinib cream 1.5% (SCRATCH-AD)	Irrelevant study designs
1024	Nahm 2023	Intramuscular Injection of Autologous Serum in Adolescent and Adult Patients with Atopic Dermatitis: A Preliminary Randomized Clinical Trial	Irrelevant study designs
1025	Nakamura 2023	Serum periostin levels in adolescents	Irrelevant study designs
1026	Napolitano 2023	Dupilumab-associated cutaneous adverse events among adult patients with atopic dermatitis: A retrospective study.	Irrelevant study designs
1027	Napolitano 2023	Efficacy and safety of upadacitinib in adult patients affected by moderate to severe atopic dermatitis: a 16-week real-life dual-centre experience	Irrelevant study designs
1028	Nct 2023	Virtual Reality for Pain Management During Dupilumab Injection	Irrelevant study designs
1029	Nct 2023	Induced Pluripotent Stem Cell Derived Exosomes for the Treatment of Atopic Dermatitis	Irrelevant study designs
1030	Nct 2023	A Study to Assess Change in Disease Activity and Adverse Events of Oral Upadacitinib in Adult and Adolescent Participants With Moderate to Severe Hidradenitis Suppurativa Who Have Failed Anti-TNF Therapy	Irrelevant study designs
1031	Okamoto 2023	Safety and effectiveness of a 300 IR house dust mite sublingual tablet: descriptive 4-year final analysis of a post-marketing surveillance in Japan	Irrelevant study designs
1032	Ollech 2023	Systemic immunosuppressive therapies for children with refractory atopic dermatitis: a large real-life cohort study	Irrelevant study designs
1033	Olydam 2023	Real-world effectiveness of abrocitinib treatment in patients with difficult-to-treat atopic dermatitis	Irrelevant study designs
1034	Ordnung 2023	Potential sex differences in human milk fatty acids and their association with atopic dermatitis: Results of the Ulm SPATZ health study	Irrelevant study designs
1035	Paller 2023	Errors in Abstract, Results, Table 1, and Supplement 1	Irrelevant study designs
1036	Paller 2023	Tralokinumab provides other clinically meaningful improvements in adolescents with moderate-to-severe atopic dermatitis who did not achieve IGA 0/1 at week 16	Irrelevant study designs
1037	Paller 2023	Dupilumab treatment improved sleep quality in moderate-to-severe atopic dermatitis in children aged 6 months to 5 years and their caregivers	Irrelevant study designs
1038	Paller 2023	Laboratory safety from a 16-week phase III study of dupilumab in patients aged 6months-5years with moderate-to-severe atopic dermatitis	Irrelevant study designs
1039	Paller 2023	Integrated safety analysis of abrocitinib in 635 adolescent patients with moderate-to-severe atopic dermatitis with over 1000 patient-years of exposure	Irrelevant study designs
1040	Paller 2023	Efficacy and safety of dupilumab with topical corticosteroids in children aged 6 months to 5 years with severe atopic dermatitis	Irrelevant study designs
1041	Paller 2023	Long - term dupilumab treatment is not associated with an increased overall risk of infections in patients aged 6 months to 5 years with moderate - to - severe atopic dermatitis in an open - label extension study. Acta dermato-venereologica	Irrelevant study designs
1042	Paller 2023	Laboratory Safety from a Randomized 16-Week Phase III Study of Dupilumab in Children Aged 6 Months to 5 Years with Moderate-to-Severe Atopic Dermatitis. Paediatric drugs	Irrelevant study designs
1043	Paller 2023	Treatment-emergent adverse events in patients aged 6 months to 5 years with moderate-to-severe atopic dermatitis treated with dupilumab in an open-label extension clinical trial. British Journal of Dermatology	Irrelevant study designs
1044	Paller 2022	Efficacy and Safety of Dupilumab in Patients with Erythrodermic Atopic Dermatitis: A Post Hoc Analysis of 6 Randomized Clinical Trials	Irrelevant study designs
1045	Paller 2023	Similarities and Differences in the Perception of Atopic Dermatitis Burden Between Patients, Caregivers, and Independent Physicians (AD-GAP Survey)	Irrelevant study designs
1046	Paller 2023	Laboratory safety from a 16-week, phase 3 study of dupilumab in patients aged 6 months to 5 years with moderate-to-severe atopic dermatitis	Irrelevant study designs
1047	Patruno 2023	A 52-week multicenter retrospective real-world study on effectiveness and safety of dupilumab in children with atopic dermatitis aged from 6 to 11 years	Irrelevant study designs
1048	Patruno 2023	Real-life efficacy and safety of upadacitinib in adolescents with moderate-to-severe atopic dermatitis unresponsive to dupilumab: A case series	Irrelevant study designs
1049	Patumcharoenpol 2023	Exploring Longitudinal Gut Microbiome towards Metabolic Functional Changes Associated in Atopic Dermatitis in Early Childhood. Biology-Basel	Irrelevant study designs
1050	Pavel 2023	40900 Tralokinumab modulates the transcriptomic profile of lesional and non-lesional skin in adolescents with moderate-to-severe atopic dermatitis assessed by tape-stripping	Irrelevant study designs
1051	Pereyra 2023	Treatment of Severe Atopic Dermatitis With Upadacitinib in Clinical Practice: Short-Term Efficacy and Safety Results. Journal of Investigational Allergology and Clinical Immunology	Irrelevant study designs
1052	Petri 2023	Baricitinib for systemic lupus erythematosus: a double-blind, randomised, placebo-controlled, phase 3 trial (SLE-BRAVE-II)	Irrelevant study designs
1053	Petrova 2023	Protective Role of Vaccination against Tuberculosis and Hepatitis B in Prevention of Atopic Dermatitis: Report on Intermediate Results of Prospective Cohort Study	Irrelevant study designs
1054	Plaza 2023	Effects of a Novel Infant Formula on Weight Gain, Body Composition, Safety and Tolerability to Infants: The INNOVA 2020 Study	Irrelevant study designs
1055	Pouessel 2023	Fatal and near-fatal anaphylaxis: The Allergy-Vigilance® Network data (2002–2020)	Irrelevant study designs
1056	Rabe 2023	In this issue: Graphical abstracts. Allergy	Irrelevant study designs
1057	Ramos 2023	Upadacitinib effectiveness in moderate-to-severe atopic dermatitis: A real-life multicentre and retrospective study	Irrelevant study designs
1058	Rathkopf 2023	Dupilumab Improves Clinical Scores in Children and Adolescents With Moderate to Severe Atopic Dermatitis: A Real-World, Single-Center Study	Irrelevant study designs
1059	Ratnasamy 2023	Treatment of eosinophilic esophagitis with dupilumab in a seven - year - old pediatric patient	Irrelevant study designs
1060	Reich 2023	Higher levels of response on clinical atopic dermatitis severity measures are associated with meaningful improvements in patient-reported symptom and quality of life measures: Integrated analysis of three Upadacitinib phase 3 trials	Irrelevant study designs
1061	Renner 2023	Characterization of Austrian severe asthma patients	Irrelevant study designs
1062	Riechmann 2023	Allergy profile for patients receiving dupilumab for severe atopic dermatitis	Irrelevant study designs
1063	Robbins 2023	The impact of asthma on COVID-19 disease severity in children and adolescents	Irrelevant study designs
1064	Rodriguez 2023	Phase 2 proof-of-concept trial in progress-lirentelimab in adults with moderate-to-severe atopic dermatitis inadequately controlled by topical treatments. British Journal of Dermatology	Irrelevant study designs
1065	Rosell 2023	What’s new in atopic dermatitis	Irrelevant study designs
1066	Rossi 2023	Definition of the Clinical Characteristics of Patients with Moderate and Severe Atopic Dermatitis for Whom Narrow-Band UVB (NB-UVB) and Medium-Dose UVA1 Phototherapies Are Still Valuable Treatment Options at the Age of Biologics	Irrelevant study designs
1067	Russo 2023	Dupilumab in Children and Adolescents with Severe Atopic Dermatitis and Severe Asthma: A Case Series	Irrelevant study designs
1068	Saeki 2023	English version of Japanese guidance for the use of oral Janus kinase (JAK) inhibitors in the treatments of atopic dermatitis	Irrelevant study designs
1069	Saeki 2023	Safety and effectiveness of dupilumab in the real-world treatment of atopic dermatitis in Japan: 1-year interim analysis from a post-marketing surveillance	Irrelevant study designs
1070	Sanfilippo 2023	Assessment of racial and ethnic differences of atopic dermatitis severity and treatment patterns in a diverse outpatient cohort in the United States: a retrospective observational study	Irrelevant study designs
1071	Sato 2022	Current situation of anaphylaxis in Japan: Data from the anaphylaxis registry of training and teaching facilities certified by the Japanese Society of Allergology – secondary publication	Irrelevant study designs
1072	Saunders 2023	Feeding Practices and Dietary Diversity in the First Year of Life: PreventADALL, a Scandinavian Randomized Controlled Trial and Birth Cohort Study	Irrelevant study designs
1073	Schoder 2023	Use of systemic immunomodulating medications in pregnant women with atopic dermatitis: A nationwide US study	Irrelevant study designs
1074	Seifu 2022	Design of paediatric trials with benefit-risk endpoints using a composite score of adverse events of interest (AEI) and win-statistics	Irrelevant study designs
1075	Shin 2023	Efficacyand Safety of Tralokinumab in Adolescents With Moderate to Severe Atopic Dermatitis: The Phase 3 ECZTRA 6 Randomized Clinical Trial (vol 159, pg 596, 2023)	Irrelevant study designs
1076	Sidbury 2022	Guidelines of care for the management of atopic dermatitis in adults with topical therapies	Irrelevant study designs
1077	Siegfried 2023	Long term laboratory safety of dupilumab in patients aged 6 months to 5 years with moderate-to-severe atopic dermatitis	Irrelevant study designs
1078	Siegfried 2023	Dupilumab treatment is not associated with an increased overall risk of infections in patients aged 6 months to 5 years with moderate-to-severe atopic dermatitis	Irrelevant study designs
1079	Siegfried 2023	Dupilumab treatment reduces total IgE levels in patients 6 months and older with moderate-to-severe atopic dermatitis. Revue francaise d'allergologie	Irrelevant study designs
1080	Siegfried 2023	Dupilumab Provides Clinically Meaningful Responses in Children Aged 6-11 Years with Severe Atopic Dermatitis: Post Hoc Analysis Results from a Phase III Trial. American journal of clinical dermatology	Irrelevant study designs
1081	Siegfried 2023	A case series of live attenuated vaccine administration in dupilumab-treated children with atopic dermatitis	Irrelevant study designs
1082	Siegfried 2023	A case series of live attenuated vaccine administration in dupilumab-treated children with atopic dermatitis	Irrelevant study designs
1083	Silverberg 2023	Efficacy and safety of etrasimod, a sphingosine 1-phosphate receptor modulator, in adults with moderate-to-severe atopic dermatitis (ADVISE)	Irrelevant study designs
1084	Silverberg 2023	Long-term 4-year safety of upadacitinib in moderate-to-severe atopic dermatitis: results of an integrated analysis of phase 3 studies	Irrelevant study designs
1085	Silverberg 2023	Greater skin clearance and itch improvement in atopic dermatitis are associated with the achievement of stringent patient-reported outcomes: integrated analysis of three upadacitinib Phase 3 trials	Irrelevant study designs
1086	Silverberg 2023	Two Phase 3 Trials of Lebrikizumab for Moderate-to-Severe Atopic Dermatitis	Irrelevant study designs
1087	Silverberg 2023	Long-term efficacy (up to 68 weeks) of Baricitinib in combination with topical corticosteroids in adult patients with moderate-to-severe atopic dermatitis: Analysis of treatment responders, partial responders and nonresponders originating from study BREEZE-AD7	Irrelevant study designs
1088	Simpson 2023	Errors in Figure 2 and Table 2 Footnotes	Irrelevant study designs
1089	Simpson 2023	Tralokinumab therapy for moderate-to-severe atopic dermatitis: Clinical outcomes with targeted IL-13 inhibition	Irrelevant study designs
1090	Simpson 2023	Safety of abrocitinib in 3582 patients with moderate-to-severe atopic dermatitis with over 900 patients exposed for almost 2 years	Irrelevant study designs
1091	Simpson 2023	Safety of abrocitinib in 3582 patients with moderate-to-severe atopic dermatitis with over 900 patients exposed for almost 2 years	Irrelevant study designs
1092	Simpson 2023	Dupilumab treatment in patients with atopic hand and foot dermatitis: results from a phase 3, randomized, double-blind, placebo-controlled trial	Irrelevant study designs
1093	Singh 2023	A Qualitative Study on Dupilumab's Impact on Atopic Dermatitis Among Adolescent and Adult Patients	Irrelevant study designs
1094	Smith 2023	Effect of ruxolitinib cream on biomarkers of atopic dermatitis	Irrelevant study designs
1095	Song 2023	Moderate-to-severe atopic dermatitis in different age groups treated with dupilumab in China	Irrelevant study designs
1096	Sroka 2023	Dupilumab for the treatment of moderate and severe atopic dermatitis: real-life experience	Irrelevant study designs
1097	Staender 2023	Early Itch Response with Abrocitinib Is Associated with Later Efficacy Outcomes in Patients with Moderate-to-Severe Atopic Dermatitis: Subgroup Analysis of the Randomized Phase III JADE COMPARE Trial	Irrelevant study designs
1098	Takaoka 2023	Pediatric allergies in Japan: Coronavirus disease pandemic-related risk factors	Irrelevant study designs
1099	Tanczosova 2023	Treatment of Severe Atopic Dermatitis with Dupilumab in Patients with Advanced Cancer	Irrelevant study designs
1100	Thyssen 2023	Maintained improvement in physician- and patient-reported outcomes with baricitinib in adults with moderate-to-severe atopic dermatitis who were treated for up to 104 weeks in a randomized trial	Irrelevant study designs
1101	Traidl 2023	High recurrence rate of eczema herpeticum in moderate/severe atopic dermatitis - TREATgermany registry analysis	Irrelevant study designs
1102	Tran 2023	A real-world Australian experience of upadacitinib for the treatment of severe atopic dermatitis	Irrelevant study designs
1103	Tyring 2023	Risankizumab in Patients with Moderate-to-Severe Atopic Dermatitis: A Phase 2, Randomized, Double-Blind, Placebo-Controlled Study	Irrelevant study designs
1104	Uddin 2023	Comparison of effectiveness of topical treatments for atopic dermatitis	Irrelevant study designs
1105	Urena 2023	Improvement of Sexual Function and Sleep Quality in Patients with Atopic Dermatitis Treated with Dupilumab: A Single-Centre Prospective Observational Study	Irrelevant study designs
1106	van 2022	Disease activity in patients with immune-mediated inflammatory diseases after SARS-CoV-2 vaccinations	Irrelevant study designs
1107	Villegas 2023	Abrocitinib for the Treatment of Moderate-to-Severe Atopic Dermatitis	Irrelevant study designs
1108	Wang 2023	High loading-dose of dupilumab resulted in rapid disease control in pediatric patients with atopic dermatitis	Irrelevant study designs
1109	Wang 2023	Prevalence and Clinical Characteristics of Patients with Moderate-to-Severe Asthma in Japan Using a JMDC Claims Database	Irrelevant study designs
1110	Wang 2023	Delayed cutaneous hypersensitivity reactions following the use of infliximab or adalimumab in patients with coronavirus disease 2019	Irrelevant study designs
1111	Wang 2023	Morphea after initiation of dupilumab in two pediatric atopic dermatitis patients	Irrelevant study designs
1112	Wang 2023	Dupilumab Improves Clinical Scores in Pediatric Patients Aged 2 to <18 Years with Uncontrolled Atopic Dermatitis: A Single-Center, Real-World Study	Irrelevant study designs
1113	Wei 2023	Effectiveness of Dupilumab for Chronic Prurigo in Chinese Patients: A Real-World Case Series Study	Irrelevant study designs
1114	Weidinger 2023	First results from the observational up-tained study on effectiveness and disease control in patients with moderate to severe atopic dermatitis treated with upadacitinib	Irrelevant study designs
1115	Wollenberg 2023	long-term efficacy of tralokinumab in adolescents with moderate-to-severe atopic dermatitis	Irrelevant study designs
1116	Wollenberg 2023	Evolution of easi response with lebrikizumab in patients with moderate - to - severe atopic dermatitis: pooled results from two phase 3 trials (Advocate1 and Advocate2) at week 16	Irrelevant study designs
1117	Wollenberg 2023	Atopic Dermatitis in Children and Adults Diagnosis and Treatment	Irrelevant study designs
1118	Wrenger 2023	Infants' immunisations, their timing and the risk of allergic diseases (INITIAL): an observational prospective cohort study protocol	Irrelevant study designs
1119	Wu 2023	Serum biomarker-based endotypes of atopic dermatitis in China and prediction for efficacy of dupilumab	Irrelevant study designs
1120	Xiang 2023	Efficacy and safety of Omalizumab for the treatment of pediatric allergic asthma: A retrospective multicenter real-world study in China	Irrelevant study designs
1121	Yamamoto 2023	Enhanced early skin treatment for atopic dermatitis in infants reduces food allergy. Journal of Allergy and Clinical Immunology	Irrelevant study designs
1122	Yavuz 2023	Risk Factors for Exacerbations in School-Age Children with Asthma	Irrelevant study designs
1123	Zakiudin 2023	Systemic inflammatory proteins in offspring following maternal probiotic supplementation for atopic dermatitis prevention	Irrelevant study designs
1124	Zhang 2023	The effect of atopic dermatitis in pediatric patients on height: Reflections triggered by a real-life case report	Irrelevant study designs
1125	Zhao 2023	Biologics and oral small-molecule inhibitors for treatment of pediatric atopic dermatitis: Opportunities and challenges	Irrelevant study designs
1126	Zinellu 2023	Blood Cells Count Derived Inflammation Indexes as Predictors of Early Treatment Response to Dupilumab in Patients with Moderate-to-Severe Atopic Dermatitis	Irrelevant study designs
1127	Abdulwahhab 2024	Assessment of long-term safety and efficacy of Dupilumab therapy in patients with moderate-to-severe atopic dermatitithe UAE: A real-life observational study	Irrelevant study designs
1128	Abuzakouk 2024	Descriptive Analysis of Pre-existing Data on Eosinophilic Esophagitis and Associated Morbidities in Cleveland Clinic Abu Dhabi, United Arab Emirates	Irrelevant study designs
1129	Adams 2024	Experience of dermatologic biologic therapy use and associated opportunistic infection management in Australia's tropical north	Irrelevant study designs
1130	Alexis 2024	Lebrikizumab demonstrates significant efficacy versus placebo across racial and ethnic subgroups in patients with moderate-to-severe atopic dermatitis	Irrelevant study designs
1131	Alexis 2024	Interim results from ADmirable, a phase 3b open-label study assessing lebrikizumab in patients with skin of color and moderate-to-severe atopic dermatitis	Irrelevant study designs
1132	Alexis 2024	594-United States prevalence of atopic dermatitis in adults and pediatrics by race and ethnicity	Irrelevant study designs
1133	Alexis 2024	Tapinarof cream 1% once daily is efficacious for the treatment of atopic dermatitis in patients with skin of color down to 2 years of age in two pivotal phase 3 trials	Irrelevant study designs
1134	Anitua 2024	Effect of Health Status and Heat-Induced Inactivation on the Proteomic Profile of Plasma Rich in Growth Factors Obtained from Donors with Chronic Inflammatory Skin Conditions	Irrelevant study designs
1135	Ardern 2024	An expert consensus on managing dupilumab-related ocular surface disorders in people with atopic dermatitis 2024	Irrelevant study designs
1136	Argenziano 2024	Italian S3-Guideline on the treatment of atopic eczema Part 2: non-systemic treatments and treatment recommendations for special AE patient populations, adapted from EuroGuiDerm by the Italian Society of Dermatology and STD (SIDEMAST), the Italian Association of Hospital Dermatologists (ADOI) and the Italian Society of Allergological and Occupational Dermatology (SIDAPA)	Irrelevant study designs
1137	Arif 2024	Severe atopic dermatitis, sleep disturbance, and low light exposure	Irrelevant study designs
1138	Armstrong 2024	Conjunctivitis does not increase with longer duration of lebrikizumab exposure in patients with moderate-to-severe atopic dermatitis. British Journal of Dermatology	Irrelevant study designs
1139	Armstrong 2024	Lebrikizumab is an effective treatment for moderate-to-severe atopic dermatitis in patients ≥60 years of age. British journal of dermatology	Irrelevant study designs
1140	Armstrong 2024	Predicting Abrocitinib Efficacy at Week 12 Based on Clinical Response at Week 4: A Post Hoc Analysis of Four Randomized Studies in Moderate-to-Severe Atopic Dermatitis	Irrelevant study designs
1141	Armstrong 2024	Efficacy of Upadacitinib and Dupilumab on Achieving Stringent and Composite Skin and Itch Outcomes: an Indirect Comparison of Adults with Moderate-to-Severe Atopic Dermatitis	Irrelevant study designs
1142	Armstrong 2024	Efficacy of upadacitinib and dupilumab on achieving stringent and composite skin and itch outcomes: an indirect comparison of adults with moderate-to-severe atopic dermatitis	Irrelevant study designs
1143	Avallone 2024	Association between maternal dupilumab exposure and pregnancy outcomes in patients with moderate-to-severe atopic dermatitis: A nationwide retrospective cohort study	Irrelevant study designs
1144	Avallone 2024	Clinical outcomes and management of JAK inhibitor-associated acne in patients with moderate-to-severe atopic dermatitis undergoing upadacitinib: A multicenter retrospective study	Irrelevant study designs
1145	Bacharier 2024	Dupilumab Improves Lung Function Parameters in Pediatric Type 2 Asthma: VOYAGE Study	Irrelevant study designs
1146	Baker 2024	Experience transitioning post–food allergy clinical trial participants to daily ingestion of retail food equivalents	Irrelevant study designs
1147	Basagaña 2024	Clinical characteristics of complete responders versus non-complete responders to omalizumab, benralizumab and mepolizumab in patients with severe asthma: a long-term retrospective analysis	Irrelevant study designs
1148	Bauer 2024	Use of Dupilumab in Pediatric Patients: A Review	Irrelevant study designs
1149	Beck 2024	Dupilumab Consistently Reduces CCL-17 (TARC) in Patients with Atopic Dermatitis Across All Age Groups	Irrelevant study designs
1150	Beck 2024	Dupilumab demonstrates greater improvement in disease activity than standard-of-care H1-antihistamines in CSU	Irrelevant study designs
1151	Beck 2024	Dupilumab reduces inflammatory biomarkers in pediatric patients with moderate-to-severe atopic dermatitis	Irrelevant study designs
1152	Berdyshev 2024	Dupilumab improves skin lipid composition in atopic dermatitis irrespective of patient filaggrin (FLG) mutation status	Irrelevant study designs
1153	Blaiss 2024	Real-world effectiveness of dupilumab in patients with asthma: Findings from the US ADVANTAGE study	Irrelevant study designs
1154	Blauvelt 2024	More Time Spent with Clear Skin and No Itch with Upadacitinib versus Dupilumab for Atopic Dermatitis	Irrelevant study designs
1155	Blauvelt 2024	Continuous tralokinumab treatment over 4 years in adults with moderate-to-severe atopic dermatitis provides long-term disease control. British Journal of Dermatology	Irrelevant study designs
1156	Blauvelt 2024	50543 Upadacitinib Improves Atopic Dermatitis-Related Nighttime Itch and Reduces Sleep Disturbance: analysis of Time Spent in Response State From the Integrated Phase 3 Measure Up 1/2 Clinical Trials	Irrelevant study designs
1157	Boesjes 2024	Long-Term Effectiveness and Reasons for Discontinuation of Dupilumab in Patients With Atopic Dermatitis	Irrelevant study designs
1158	Bogacz 2024	Dupilumab and House Dust Mite Immunotherapy in Patients with Atopic Dermatitis: A Preliminary Study	Irrelevant study designs
1159	Boudkova 2024	The interaction between NK cells and ILC cells and their subsets in atopic dermatitis patients with and without dupilumab therapy	Irrelevant study designs
1160	Brooks 2024	Unmet needs of managing atopic dermatitis: where do we stand in modifying vs. suppressing disease?	Irrelevant study designs
1161	Brown 2024	Halting the Vicious Cycle of Atopic Dermatitis: Empowered by Scientific Understanding	Irrelevant study designs
1162	Cafaro 2024	A Novel LC-MS/MS Method for Therapeutic Drug Monitoring of Baricitinib in Plasma of Pediatric Patients	Irrelevant study designs
1163	Changelian 2024	ATI-1777, a Topical Jak1/3 Inhibitor, May Benefit Atopic Dermatitis without Systemic Drug Exposure: Results from Preclinical Development and Phase 2a Randomized Control Study ATI-1777-AD-201	Irrelevant study designs
1164	Chehade 2024	Dupilumab for Eosinophilic Esophagitis in Patients 1 to 11 Years of Age	Irrelevant study designs
1165	Chen 2024	Off-label use of Baricitinib improves moderate and severe atopic dermatitis in China through inhibiting MAPK and PI3K/Akt/mTOR pathway via targeting JAK-STAT signaling of CD4+ cells	Irrelevant study designs
1166	Chiricozzi 2024	Costo per NNT di upadacitinib nel trattamento dei pazienti con dermatite atopica da moderata a severa in Italia. Global & regional health technology assessment	Irrelevant study designs
1167	Choo 2024	Updates in atopic dermatitis for the primary care physician: A review of advances in the understanding and treatment of atopic dermatitis	Irrelevant study designs
1168	Chovatiya 2024	Improvement of the head and neck regions with continuous tralokinumab treatment for up to 4 years in adults with moderate-to-severe atopic dermatitis	Irrelevant study designs
1169	Chu 2024	Atopic dermatitis (eczema) guidelines: 2023 American Academy of Allergy, Asthma and Immunology/American College of Allergy, Asthma and Immunology Joint Task Force on Practice Parameters GRADE - and Institute of Medicine - based recommendations	Irrelevant study designs
1170	Cork 2024	The impact of abrocitinib on vaccine-induced immune responses in adolescents with moderate-to-severe atopic dermatitis undergoing routine tetanus, diphtheria, and pertussis vaccination in phase 3 JADE TEEN	Irrelevant study designs
1171	Cork 2024	Clinically meaningful responses to dupilumab among children aged 6 months to 5 years with moderate-to-severe atopic dermatitis who did not achieve clear or almost clear skin according to the investigator’s global assessment: a post hoc analysis of a phase 3 trial. Acta dermato-venereologica	Irrelevant study designs
1172	Costanzo 2024	RIAIT (Italian Registry of Allergen Immunotherapy): Protocol for a New Tool in a New Vision of Disease-Modifying Therapy for Allergists	Irrelevant study designs
1173	Crepy 2024	Long-term laboratory safety of dupilumab in patients aged 6 months to 5 years with moderate-to-severe atopic dermatitis	Irrelevant study designs
1174	Crepy 2024	Efficacy of dupilumab treatment in atopic hand and foot dermatitis across morphological subtypes: results from a phase 3, randomized, double-blind, placebo-controlled trial	Irrelevant study designs
1175	Damiani 2024	Concurrent Eosinophilia Increases the Prevalence of Nail Abnormalities and Severity of Hair Loss in Patients With Alopecia Areata	Irrelevant study designs
1176	Danto 2024	Safety, Tolerability, Pharmacokinetics, and Pharmacodynamics of PF-06817024 in Healthy Participants, Participants with Chronic Rhinosinusitis with Nasal Polyps, and Participants with Atopic Dermatitis: A Phase 1, Randomized, Double-Blind, Placebo-Controlled Study	Irrelevant study designs
1177	Darbellay 2024	Real-world burden of atopic dermatitis: Austrian and Swiss data from the MEASURE-AD study	Irrelevant study designs
1178	Dattola 2024	Interleukin-13 Inhibitors in the Treatment of Atopic Dermatitis: The Role of Tralokinumab	Irrelevant study designs
1179	David 2024	Dupilumab induces hair regrowth in pediatric alopecia areata: a real-world, single-center observational study	Irrelevant study designs
1180	Davis 2024	Guidelines of care for the management of atopic dermatitis in adults with phototherapy and systemic therapies	Irrelevant study designs
1181	Davis 2024	Executive summary: Guidelines of care for the management of atopic dermatitis in adults with phototherapy and systemic therapies	Irrelevant study designs
1182	De 2024	Tralokinumab improves clinical scores in adolescents with severe atopic dermatitis: A real-life multicentric observational study	Irrelevant study designs
1183	de 2024	The Multiple Trajectories of the Allergic March	Irrelevant study designs
1184	Dedhia 2024	Multi-institutional Assessment of Otitis Media Epidemiology Using Real-world Data	Irrelevant study designs
1185	Deng 2024	Long-term, observational, real-world study of dupilumab for the treatment of moderate-to-severe atopic dermatitis: a 52-week single-center retrospective analysis in China	Irrelevant study designs
1186	Deng 2024	An Observational Study of Early Treatment Response and Predictors of Dupilumab in the Treatment of Moderate-to-Severe Atopic Dermatitis	Irrelevant study designs
1187	Devillier 2024	Respiratory allergic diseases and allergen immunotherapy: A French patient survey before and during the COVID-19 pandemic	Irrelevant study designs
1188	Diaz 2024	Management of Atopy with Dupilumab and Omalizumab in CADINS Disease. Journal of Clinical Immunology	Irrelevant study designs
1189	Domingo 2024	Prevalence, T2 Biomarkers, and Cost of Severe Asthma in the Era of Biologics: The BRAVO-1 Study. Journal of Investigational Allergology and Clinical Immunology	Irrelevant study designs
1190	Duda 2024	Biologic therapy for chronic spontaneous urticaria in pediatrics and adolescents: current landscape, challenges, and future perspectives	Irrelevant study designs
1191	Edwards 2024	Abrocitinib, tralokinumab and upadacitinib for treating moderate-to-severe atopic dermatitis	Irrelevant study designs
1192	Egeberg 2024	Incidence of venous thromboembolic events and atherosclerotic cardiovascular disease risk factors in adolescents and adults with atopic dermatitis in Denmark: a population-based cohort study	Irrelevant study designs
1193	Eichenfield 2024	Efficacy and safety of ruxolitinib cream in children aged 2 to 11 years with moderate and/or more extensive atopic dermatitis: subgroup analysis from the TRuE-AD3 study	Irrelevant study designs
1194	Eichenfield 2024	Systemic Therapy for Atopic Dermatitis in Children and Adolescents: A United States Expert Consensus	Irrelevant study designs
1195	Eichenfield 2024	Persistent inadequate disease control and therapeutic inertia in moderate-to-severe atopic dermatitis: a 12-month longitudinal analysis of real-world outcomes from TARGET-DERM registry	Irrelevant study designs
1196	Eichenfield 2024	Satisfaction with Control of Mild to Moderate Atopic Dermatitis with Ruxolitinib Cream: US Physician and Patient Perspectives	Irrelevant study designs
1197	Paller 2022	Laboratory safety from a 16-week, phase 3 study of dupilumab in patients aged 6 months to 5 years with moderate-to-severe atopic dermatitis	Irrelevant study designs
1198	Paller 2022	Development, Psychometric Validation and Responder Definition of Worst Itch Scale in Children with Severe Atopic Dermatitis	Irrelevant study designs
1199	Park 2022	Exosomes derived from human adipose tissue-derived mesenchymal stem cells for the treatment of dupilumab-related facial redness in patients with atopic dermatitis: A report of two cases. Journal of Cosmetic Dermatology	Irrelevant study designs
1200	Park 2022	Short communication: Comments on hair disorders associated with dupilumab based on VigiBase	Irrelevant study designs
1201	Parmar 2022	Long-term real-world experience of the side effects of dupilumab in 128 patients with atopic dermatitis and related conditions aged 6 years and above: Retrospective chart analysis from a single tertiary care center	Irrelevant study designs
1202	Patro 2022	Apremilast in paediatric dermatoses-A comprehensive review	Irrelevant study designs
1203	Peris 2022	Update on the Management of Pediatric Psoriasis: An Italian Consensus	Irrelevant study designs
1204	Peters 2022	The natural history of peanut and egg allergy in children up to age 6 years in the HealthNuts population-based longitudinal study	Irrelevant study designs
1205	Pietzsch 2022	Hyper-IgE and Carcinoma in CADINS Disease	Irrelevant study designs
1206	Pittet 2022	Prevention of infant eczema by neonatal Bacillus Calmette-Guérin vaccination: The MIS BAIR randomized controlled trial	Irrelevant study designs
1207	Plachouri 2022	Dupilumab in pediatric dermatology	Irrelevant study designs
1208	Prajapati 2022	Upadacitinib with or without topical corticosteroids improves health-related quality of life in adolescent and adult patients with moderate-to-severe atopic dermatitis: results from three phase III studies (Measure Up 1, Measure Up 2 and AD Up)	Irrelevant study designs
1209	Prosty 2022	Cold urticaria in a pediatric cohort: Clinical characteristics, management, and natural history	Irrelevant study designs
1210	Rossi 2022	Primary eosinophilic gastrointestinal disorders and allergy: Clinical and therapeutic implications	Irrelevant study designs
1211	Sakihara 2022	Effects of delivery mode and labor duration on the development of food sensitization in infancy	Irrelevant study designs
1212	Samia 2022	Dupilumab-Associated Head and Neck Dermatitis With Ocular Involvement in a Ten-Year-Old With Atopic Dermatitis: A Case Report and Review of the Literature	Irrelevant study designs
1213	Sancakli 2021	Anxiety Levels and Changes in Health and Hygiene Behaviors in Mothers of Children with Asthma in Early COVID-19 Lockdown in Turkey	Irrelevant study designs
1214	Schild 2022	Treatment Patterns and Healthcare Resource Utilization Among Patients with Atopic Dermatitis: A Retrospective Cohort Study Using German Health Claims Data	Irrelevant study designs
1215	Schneeweiss 2022	Occurrence of inflammatory bowel disease in patients with chronic inflammatory skin diseases: a cohort study	Irrelevant study designs
1216	Shan 2022	Dupilumab in the Treatment of Cheilitis in Atopic Dermatitis Patients	Irrelevant study designs
1217	Shogenova 2022	Principles of modern diagnosis and treatment of atopic dermatitis and bronchial asthma: Clinical case	Irrelevant study designs
1218	Sidbury 2022	Pharmacokinetics, Safety, Efficacy, and Biomarker Profiles During Nemolizumab Treatment of Atopic Dermatitis in Adolescents	Irrelevant study designs
1219	Siegfried 2022	Dupilumab treatment is not associated with an increased overall risk of infections in patients aged 6 months to 5 years with moderate-to-severe atopic dermatitis	Irrelevant study designs
1220	Silva 2022	Cost-Utility Analysis of Dupilumab for the Treatment of Severe Atopic Dermatitis in Children and Adolescents in Portugal	Irrelevant study designs
1221	Silverberg 2022	Tralokinumab Plus Topical Corticosteroids as Needed Provides Progressive and Sustained Efficacy in Adults with Moderate-to-Severe Atopic Dermatitis Over a 32-Week Period: An ECZTRA 3 Post Hoc Analysis	Irrelevant study designs
1222	Silverberg 2022	Dupilumab Treatment in Adults with Moderate-to-Severe Atopic Dermatitis is Efficacious Regardless of Age of Disease Onset: a Post Hoc Analysis of Two Phase 3 Clinical Trials	Irrelevant study designs
1223	Silverberg 2022	Characterization of haematological and transaminase laboratory findings associated with upadacitinib use in moderate-to-severe atopic dermatitis: results of two phase III Trials (Measure Up 1 and 2)	Irrelevant study designs
1224	Silverberg 2022	Expert Perspectives on Key Parameters that Impact Interpretation of Randomized Clinical Trials in Moderate-to-Severe Atopic Dermatitis	Irrelevant study designs
1225	Simpson 2022	Protocol for an ongoing, phase III multicentre, long-term extension study investigating the long-term safety and efficacy of abrocitinib in adults and adolescents with moderate-to-severe atopic dermatitis (JADE EXTEND)	Irrelevant study designs
1226	Simpson 2022	Effects of ruxolitinib cream on patient-reported quality of life in atopic dermatitis: 52-week pooled results from two phase III studies	Irrelevant study designs
1227	Soong 2022	Tralokinumab treatment substantially improves patient reported outcomes in adolescents with moderate-to-severe atopic dermatitis at 16 weeks	Irrelevant study designs
1228	Soong 2022	Tralokinumab treatment substantially improves patient-reported outcomes in adolescents with moderate-to-severe atopic dermatitis at 16 weeks	Irrelevant study designs
1229	Spekhorst 2022	Dupilumab Drug Survival and Associated Predictors in Patients With Moderate to Severe Atopic Dermatitis Long-term Results From the Daily Practice BioDay Registry	Irrelevant study designs
1230	Spergel 2022	Improvement in eosinophilic esophagitis when using dupilumab for other indications or compassionate use	Irrelevant study designs
1231	Ständer 2022	High threshold efficacy responses in moderate-to-severe atopic dermatitis are associated with additional quality of life benefits: pooled analyses of abrocitinib monotherapy studies in adults and adolescents	Irrelevant study designs
1232	Tanaka 2022	Tenorio AR, Ohya Y. Open Growth analysis among adolescents with moderate-to-severe atopic dermatitis receiving upadacitinib in combination with topical corticosteroids in Japan: A case study series from a phase 3, randomized, controlled trial (Rising Up)	Irrelevant study designs
1233	Tang 2022	Physician Perception of Disease Severity and Treatment Outcomes for Children and Adolescents with Atopic Dermatitis in Emerging Economies	Irrelevant study designs
1234	Tenero 2022	New opportunities with biologic treatments in pediatric allergic and respiratory diseases	Irrelevant study designs
1235	Thyssen 2022	Abrocitinib reduces skin pain in adolescent and adult patients with moderate-to-severe atopic dermatitis	Irrelevant study designs
1236	Thyssen 2022	Rapid and sustained improvement in skin pain with abrocitinib in adult and adolescent patients with moderate-to-severe atopic dermatitis	Irrelevant study designs
1237	Thyssen 2022	Incidence, prevalence and risk of acne in adolescent and adult patients with atopic dermatitis: a matched cohort study	Irrelevant study designs
1238	Thyssen 2022	Patient-reported outcomes from the JADE COMPARE randomized phase 3 study of abrocitinib in adults with moderate-to-severe atopic dermatitis	Irrelevant study designs
1239	Timms 2022	Keratinocyte EGF signalling dominates in atopic dermatitis lesions: A comparative RNAseq analysis	Irrelevant study designs
1240	Torres 2022	Dupilumab for atopic dermatitis: a real-world Portuguese multicenter retrospective study	Irrelevant study designs
1241	Tosuji 2022	The clinical significance of dupilumab-induced blood eosinophil elevation in Japanese patients with atopic dermatitis	Irrelevant study designs
1242	Totterdell 2022	Statistical analysis plan for the OPTIMUM study: optimising immunisation using mixed schedules, an adaptive randomised controlled trial of a mixed whole-cell/acellular pertussis vaccine schedule	Irrelevant study designs
1243	Tsai 2022	Nasopharyngeal microbial profiles associated with the risk of airway allergies in early childhood	Irrelevant study designs
1244	Uppal 2020	Review and analysis of biologic therapies currently in phase II and phase III clinical trials for atopic dermatitis	Irrelevant study designs
1245	Wang 2022	Effects of Renal Impairment on the Pharmacokinetics of Abrocitinib and Its Metabolites	Irrelevant study designs
1246	Wang 2022	Baicalin ameliorates 2,4-dinitrochlorobenzene-induced atopic dermatitis-like skin lesions in mice through modulating skin barrier function, gut microbiota and JAK/STAT pathway	Irrelevant study designs
1247	Wechsler 2022	Effect of Dupilumab on Blood Eosinophil Counts in Patients With Asthma, Chronic Rhinosinusitis With Nasal Polyps, Atopic Dermatitis, or Eosinophilic Esophagitis	Irrelevant study designs
1248	Werfel 2022	An integrated analysis of herpes virus infections from eight randomized clinical studies of baricitinib in adults with moderate-to-severe atopic dermatitis	Irrelevant study designs
1249	Wojciechowski 2022	Population Pharmacokinetics of Abrocitinib in Healthy Individuals and Patients with Psoriasis or Atopic Dermatitis	Irrelevant study designs
1250	Wojciechowski 2022	Population pharmacokinetic-pharmacodynamic modelling of platelet time-courses following administration of abrocitinib	Irrelevant study designs
1251	Wollenberg 2022	Tralokinumab treatment substantially improves patientreported outcomes in adolescents with moderate-to-severe atopic dermatitis at 16 weeks	Irrelevant study designs
1252	Wollenberg 2022	European guideline (EuroGuiDerm) on atopic eczema – part II: non-systemic treatments and treatment recommendations for special AE patient populations	Irrelevant study designs
1253	Wollenberg 2022	European guideline (EuroGuiDerm) on atopic eczema: part I - systemic therapy	Irrelevant study designs
1254	Wollenberg 2022	Dupilumab Provides Rapid and Sustained Improvement in SCORing Atopic Dermatitis Outcomes in Paediatric Patients with Atopic Dermatitis	Irrelevant study designs
1255	Wollenberg 2022	Dupilumab improves signs and symptoms of severe atopic dermatitis in children aged 6-11 years with and without comorbid allergic rhinitis	Irrelevant study designs
1256	Xin 2022	Efficacy and safety of dupilumab in the treatment of 123 cases of atopic dermatitis	Irrelevant study designs
1257	Yang 2022	Case Report: The Application of Dupilumab in Atopic Dermatitis Children Complicated With Nephrotic Syndrome	Irrelevant study designs
1258	Yue 2022	Risk of Severe COVID-19 Outcomes Among Patients with Immune-Mediated Inflammatory Diseases or Malignancies: A Retrospective Analysis of Real-World Data in the United States	Irrelevant study designs
1259	Zeng 2022	COVID-19 vaccine counseling and safety assessment in children and teenagers with underlying medical conditions in China: a single center study	Irrelevant study designs
1260	Zhang 2022	Integrated metabolomics and lipidomics study of patients with atopic dermatitis in response to dupilumab	Irrelevant study designs
1261	Zhao 2022	Preventive Antenatal Educational Program on Allergic Diseases (PAEPAD) versus standard antenatal care for prevention of atopic dermatitis: study protocol for a single-centre, investigator-blinded randomised controlled trial	Irrelevant study designs
1262	Abd 2023	Chronic Granulomatous Disease: a Cohort of 173 Patients—10-Years Single Center Experience from Egypt	Irrelevant study designs
1263	Abdullah 2023	Poor sleep quality in children with atopic dermatitis and its effects on behavior: A multicenter cross-sectional study from a low-middle-income country	Irrelevant study designs
1264	Achten 2023	Economic and Humanistic Burden in Paediatric Patients with Atopic Dermatitis	Irrelevant study designs
1265	Akarsu 2023	Exploring the Heterogeneity of IgE-Mediated Food Allergy through Latent Class Analysis	Irrelevant study designs
1266	Alam 2023	A Mouse Model of MC903-Induced Atopic Dermatitis	Irrelevant study designs
1267	Alexis 2023	Tralokinumab improves signs, symptoms, and key biomarkers in patients of different racial subgroups with atopic dermatitis	Irrelevant study designs
1268	Alexis 2023	Dupilumab demonstrates improvements in biomarker levels across racial subgroups in pediatric patients with moderate-to-severe atopic dermatitis	Irrelevant study designs
1269	Al-Janabi 2023	Atopic Polygenic Risk Score Is Associated with Paradoxical Eczema Developing in Patients with Psoriasis Treated with Biologics	Irrelevant study designs
1270	Alsterholm 2023	Establishment and Utility of SwedAD: A Nationwide Swedish Registry for Patients with Atopic Dermatitis Receiving Systemic Pharmacotherapy	Irrelevant study designs
1271	Anand 2023	Longitudinal utilization of systemic immunomodulators before and after dupilumab approval in children with atopic dermatitis	Irrelevant study designs
1272	Aoun 2023	Justification of the efficacy of combined therapy with dupilumab and cyclosporine in children with severe dermato-respiratory syndrome	Irrelevant study designs
1273	Arasi 2023	IgE-immunoadsorption for severe allergy to multiple foods: A case series of five children	Irrelevant study designs
1274	Ardizzone 2023	Efficacy of the Radical Scavenger, Tempol, to Reduce Inflammation and Oxidative Stress in a Murine Model of Atopic Dermatitis	Irrelevant study designs
1275	Arkwright 2023	Impact of a Decade of Research Into Atopic Dermatitis	Irrelevant study designs
1276	Armstrong 2023	Assessing imputation methods with the lebrikizumab clinical trial program	Irrelevant study designs
1277	Artime 2023	Hernandez-Subira I, et al. Real-World Treatment Patterns, Resource Use and Costs in Adult Patients With Atopic Dermatitis Receiving Systemic Treatment: Derma-Atopic Study in Spain	Irrelevant study designs
1278	Avetisyan 2023	Features of Cell-Mediated Immunity in Children with Congenital Ichthyosis and Their Role in the Pathogenetic Management	Irrelevant study designs
1279	Avram 2023	DrugCentral 2023 extends human clinical data and integrates veterinary drugs	Irrelevant study designs
1280	Bakker 2023	Precision medicine in regulatory decision making: Biomarkers used for patient selection in European Public Assessment Reports from 2018 to 2020	Irrelevant study designs
1281	Bang 2023	Biologic Therapies in HIV/AIDS Patients with Inflammatory Diseases: A Systematic Review of the Literature	Irrelevant study designs
1282	Baris 2023	Severe allergic dysregulation due to a gain of function mutation in the transcription factor STAT6	Irrelevant study designs
1283	Barrett 2023	Health technology management: the experience of a managed access approach to the reimbursement of dupilumab in Ireland	Irrelevant study designs
1284	Barzilai 2023	Epidemiological and Clinical Characteristics of Adult and Pediatric Patients with Chronic Spontaneous Urticaria	Irrelevant study designs
1285	Beck 2022	Dupilumab Reduces Inflammatory Biomarkers in Patients Aged 6 Months to 18 Years With Moderate-to-Severe or Severe Atopic Dermatitis	Irrelevant study designs
1286	Beck 2023	Tralokinumab treatment improves the skin microbiota by increasing the microbial diversity in adults with moderate-to-severe atopic dermatitis: Analysis of microbial diversity in ECZTRA 1, a randomized controlled trial	Irrelevant study designs
1287	Beck 2023	43966 Targeting interleukin-13 with tralokinumab reduces S. aureus abundance in adolescents with atopic dermatitis	Irrelevant study designs
1288	Bhatia 2023	Complete/near-complete itch response observed in adult and adolescent patients with moderate-to-severe atopic dermatitis initiating dupilumab treatment in real-world practice	Irrelevant study designs
1289	Bissonnette 2023	Rapid, substantial and sustained reduction of itch in adults with atopic dermatitis applying ruxolitinib cream 1.5% (SCRATCH-AD)	Irrelevant study designs
1290	Blauvelt 2023	Rapid pruritus reduction with ruxolitinib cream treatment in patients with atopic dermatitis	Irrelevant study designs
1291	Blauvelt 2023	Efficacy and safety of switching from dupilumab to upadacitinib versus continuous upadacitinib in moderate-to-severe atopic dermatitis: Results from an open-label extension of the phase 3, randomized, controlled trial (Heads Up)	Irrelevant study designs
1292	Blauvelt 2023	Efficacy of upadacitinib for moderate-to-severe atopic dermatitis: analysis of time spent in skin clearance response states from the Measure Up 1, Measure Up 2 and Heads Up studies	Irrelevant study designs
1293	Blauvelt 2023	No Increased Risk of Overall Infection in Adults with Moderate-to-Severe Atopic Dermatitis Treated for up to 4 Years with Dupilumab	Irrelevant study designs
1294	Bloudek 2023	mpact of Ruxolitinib Cream on Work Productivity and Activity Impairment and Associated Indirect Costs in Patients with Atopic Dermatitis: Pooled Results From Two Phase III Studies	Irrelevant study designs
1295	Bodur 2023	Anaphylaxis in infancy and factors associated with severity	Irrelevant study designs
1296	Boesjes 2023	Effectiveness of Upadacitinib in Patients with Atopic Dermatitis including those with Inadequate Response to Dupilumab and/or Baricitinib: Results from the BioDay Registry	Irrelevant study designs
1297	Boguniewicz 2023	Atopic Dermatitis Yardstick update	Irrelevant study designs
1298	Boguniewicz 2023	Dupilumab Efficacy in Children With Atopic Dermatitis Aged 6 Months to 5 Years With and Without Atopic Comorbidities	Irrelevant study designs
1299	Bosma 2023	The clinical relevance of dupilumab serum concentration in patients with atopic dermatitis: a two-center prospective cohort study	Irrelevant study designs
1300	Bosma 2023	Mapping exercise and status update of eight established registries within the TREatment of ATopic eczema Registry Taskforce	Irrelevant study designs
1301	Briggs 2023	Integrated Exposure–Response of Dupilumab in Children, Adolescents, and Adults With Atopic Dermatitis Using Categorical and Continuous Efficacy Assessments: A Population Analysis	Irrelevant study designs
1302	Brustad 2023	Diet-associated vertically transferred metabolites and risk of asthma, allergy, eczema, and infections in early childhood	Irrelevant study designs
1303	Burmester 2023	Safety profile of upadacitinib over 15 000 patient-years across rheumatoid arthritis, psoriatic arthritis, ankylosing spondylitis and atopic dermatitis	Irrelevant study designs
1304	Butala 2023	Biologic Versus Small Molecule Therapy for Treating Moderate to Severe Atopic Dermatitis: Clinical Considerations	Irrelevant study designs
1305	Cabanillas 2023	Dupilumab for Atopic Dermatitis—From Clinical Trials to Molecular and Cellular Mechanisms	Irrelevant study designs
1306	Calzavara 2023	The realistic positioning of UVA1 phototherapy after 25 years of clinical experience and the availability of new biologics and small molecules: a retrospective clinical study	Irrelevant study designs
1307	Calzavara 2023	Baseline Demographics, Comorbidities, Treatment Patterns and Burden of Atopic Dermatitis in Adults and Adolescents from the GLOBOSTAD Long-Term Observational Study	Irrelevant study designs
1308	Calzavara 2023	Baseline demographics and family disease history in patients with atopic dermatitis: an update from the GLOBOSTAD registry	Irrelevant study designs
1309	Cameron 2023	Effect of upadacitinib on SCORAD intensity items: analysis from the Measure Up 1 and Measure Up 2 studies	Irrelevant study designs
1310	Carrette 2023	The combination of Ara h 2-sIgE and basophil activation test could be an alternative to oral food challenge in cases of suspected peanut allergy	Irrelevant study designs
1311	Cather 2023	The effect of upadacitinib on the genital region in moderate-to-severe atopic dermatitis: an analysis from the Measure Up 1 and Measure Up 2 studies	Irrelevant study designs
1312	Chang 2023	Multimedia Mixed Reality Interactive Shared Decision-Making Game in Children with Moderate to Severe Atopic Dermatitis, a Pilot Study	Irrelevant study designs
1313	Cork 2023	Efficacy and safety of dupilumab treatment up to 1 year in infants and preschool children with moderate - to - severe atopic dermatitis	Irrelevant study designs
1314	Cork 2023	Dupilumab treatment in children aged 6–11 years with severe atopic dermatitis is associated with reductions in serum immunoglobulin E and thymus and activation-regulated chemokine levels	Irrelevant study designs
1315	Costedoat 2023	Multicenter prospective observational study of dupilumab-induced ocular events in atopic dermatitis patients	Irrelevant study designs
1316	Ctis 2023	Efficacy and safety of subcutaneous dupilumab in participants with asthma/asthmatic wheeze aged 2 to <6 years	Irrelevant study designs
1317	da 2023	Hospital admissions for urticaria in a pediatric emergency department of a tertiary care hospital	Irrelevant study designs
1318	Davis 2023	The association of varying treatment thresholds of mepolizumab on asthma exacerbations in adults	Irrelevant study designs
1319	De 2023	Real-Life Effectiveness and Tolerance of Upadacitinib for Severe Atopic Dermatitis in Adolescents and Adults	Irrelevant study designs
1320	Deng 2023	Dupilumab and subcutaneous immunotherapy for the treatment of refractory moderate to severe atopic dermatitis: A preliminary report	Irrelevant study designs
1321	Denton 2023	The changing global prevalence of asthma and atopic dermatitis	Irrelevant study designs
1322	Dilley 2023	T-Cell Clonality, Functional Changes, and Clinical Response after Dupilumab in Atopic Dermatitis and Asthma Patients	Irrelevant study designs
1323	Ding 2023	Combined application of dupilumab and mite allergen-specific immunotherapy in children with moderate to severe atopic dermatitis	Irrelevant study designs
1324	Dini 2023	Ultra-High Frequency UltraSound (UHFUS) Assessment of Barrier Function in Moderate-to-Severe Atopic Dermatitis during Dupilumab Treatment	Irrelevant study designs
1325	Engels 2023	SARS-CoV-2 sero-immunity and quality of life in children and adolescents in relation to infections and vaccinations: the IMMUNEBRIDGE KIDS cross-sectional study, 2022	Irrelevant study designs
1326	Eun 2023	Post-marketing surveillance study of the safety of the HPV-16/18 vaccine in Korea (2017–2021)	Irrelevant study designs
1327	Ewulu 2023	The role of tralokinumab in the treatment of atopic dermatitis and future perspectives for adolescents	Irrelevant study designs
1328	Facheris 2023	Age of onset defines two distinct profiles of atopic dermatitis in adults	Irrelevant study designs
1329	Fang 2023	The effectiveness and safety of dupilumab in the management of refractory prurigo nodularis in 45 Chinese patients: A real-life observational study	Irrelevant study designs
1330	Ferrucci 2023	Predictive Factors of Early Response to Dupilumab in Patients with Moderate-to-Severe Atopic Dermatitis	Irrelevant study designs
1331	Ferrucci 2023	Disease severity and prior treatment usage in patients with atopic dermatitis initiating dupilumab: An update from the GLOBOSTAD observational study	Irrelevant study designs
1332	Fischer 2023	Gene expression based molecular test proves clinical validity as diagnostic aid for the differential diagnosis of psoriasis and eczema in formalin fixed and paraffin embedded tissue	Irrelevant study designs
1333	Flohr 2023	Dupilumab improves patient-reported symptoms and health-related quality of life in children aged 6-11 years with severe atopic dermatitis	Irrelevant study designs
1334	Forer 2023	Effect of Paediatric Atopic Dermatitis on Parental Sleep Quality	Irrelevant study designs
1335	Foti 2023	Immunologic contact urticaria to milk in an adult patient with severe atopic dermatitis	Irrelevant study designs
1336	Furci 2023	Anaphylaxis due to antiallergic and antiasthmatic biologics	Irrelevant study designs
1337	Gargiulo 2023	Real-Life Effectiveness and Safety of Upadacitinib in Adults and Adolescents with Moderate-to-Severe Atopic Dermatitis: A Single-Center 16-Week Study	Irrelevant study designs
1338	Gargiulo 2023	Upadacitinib for the treatment of concomitant psoriasis and atopic dermatitis: a case series	Irrelevant study designs
1339	Gavrilita 2023	Dupilumab treatment monitoring in severe atopic dermatitis by reflectance confocal microscopy and optical coherence tomography	Irrelevant study designs
1340	Georgakopoulos 2023	Real-world effectiveness and safety of upadacitinib for the treatment of atopic dermatitis in adult patients switched from dupilumab: A multicenter retrospective study	Irrelevant study designs
1341	Gold 2023	Lebrikizumab provides clinically meaningful improvements in atopic dermatitis in patients previously treated with dupilumab	Irrelevant study designs
1342	Gooderham 2023	Injection site reactions from an integrated analysis of phase 2 and phase 3 clinical trials of lebrikizumab treatment in moderate-to-severe atopic dermatitis	Irrelevant study designs
1343	Gu 2023	Burden of Disease; the Current Status of the Diagnosis and Management of Atopic Dermatitis in China	Irrelevant study designs
1344	Guerrero 2023	Targeting interleukin (IL)-4/IL-13 in immune checkpoint inhibitor-induced bullous pemphigoid: a cautionary note on the beneficial effect of T helper 2 immunity in melanoma and immunotherapy	Irrelevant study designs
1345	Gurel 2023	he treatment journey of eastern Mediterranean children with moderate and severe atopic dermatitis: Needs still unmet	Irrelevant study designs
1346	Guttman 2023	Do Atopic Dermatitis Patient-Reported Outcomes Correlate With Validated Investigator Global Assessment	Irrelevant study designs
1347	Guttman 2023	Upadacitinib treatment withdrawal and retreatment in patients with moderate-to-severe atopic dermatitis: Results from a phase 2b, randomized, controlled trial	Irrelevant study designs
1348	Guttman 2023	Safety of upadacitinib in moderate-to-severe atopic dermatitis: An integrated analysis of phase 3 studies	Irrelevant study designs
1349	Hagino 2023	Background factors predicting the occurrence of herpes zoster in atopic dermatitis patients treated with upadacitinib	Irrelevant study designs
1350	Hagino 2023	Efficacy and safety of baricitinib treatment for moderate to severe atopic dermatitis in real-world practice in Japan	Irrelevant study designs
1351	Hagino 2023	The Eosinophil-to-Lymphocyte Ratio Acts as an Indicator for Improvement of Clinical Signs and Itch by Upadacitinib Treatment in Atopic Dermatitis	Irrelevant study designs
1352	Hagino 2023	The differential effects of upadacitinib treatment on skin rashes of four anatomical sites in patients with atopic dermatitis	Irrelevant study designs
1353	Hagino 2023	Therapeutic effectiveness of upadacitinib on individual types of rash in Japanese patients with moderate-to-severe atopic dermatitis	Irrelevant study designs
1354	Hagino 2023	Effectiveness of switching from baricitinib 4 mg to upadacitinib 30 mg in patients with moderate-to-severe atopic dermatitis: a real-world clinical practice in Japan	Irrelevant study designs
1355	Hayashi 2023	Acne Among Japanese Patients with Atopic Dermatitis Receiving Upadacitinib in the Phase 3 Rising Up Study	Irrelevant study designs
1356	Hirai 2023	Analyses of Dupilumab-Related Ocular Adverse Drug Reactions Using the WHO’s VigiBase	Irrelevant study designs
1357	Horimukai 2023	Transepidermal Water Loss and T-helper 2 (Th2)-Associated Inflammatory Markers in Two Pediatric Patients During the First Four Weeks of Treatment With the Oral Janus Kinase Inhibitor Upadacitinib	Irrelevant study designs
1358	Hotta 2023	The Duration of Neonatal Phototherapy and Allergic Disorders: The Japan Environment and Children's Study	Irrelevant study designs
1359	Huang 2023	Anti-Atopic Dermatitis Activity of Epi Oxyzoanthamine Isolated from Zoanthid	Irrelevant study designs
1360	Ibba 2023	Upadacitinib for the treatment of atopic dermatitis in the elderly: an Italian case series of seven patients	Irrelevant study designs
1361	Irvine 2023	Dupilumab treatment in children with moderate-to-severe atopic dermatitis increases levels of bone mineralization biomarkers	Irrelevant study designs
1362	Irvine 2023	Dupilumab treatment of children with moderateto-severe atopic dermatitis increases bone alkaline phosphatase, a marker of bone mineralization	Irrelevant study designs
1363	Irvine 2023	Dupilumab treatment in children with moderate-to-severe atopic dermatitis increases levels of bone mineralization biomarkers	Irrelevant study designs
1364	Ismail 2023	Population pharmacokinetic and exposure-response modelling to inform upadacitinib dose selection in adolescent and adult patients with atopic dermatitis	Irrelevant study designs
1365	Iznardo 2023	Efficacy and Safety of JAK1 Inhibitor Abrocitinib in Atopic Dermatitis	Irrelevant study designs
1366	Jackson 2023	Cardiovascular comorbidities in atopic dermatitis: Potential implications for the use of Janus kinase inhibitors	Irrelevant study designs
1367	Jiang 2023	A study looking at a possible new drug, HB0017, for the treatment of psoriasis	Irrelevant study designs
1368	Johnson 2023	Study design and interim recruitment into the post-authorization safety study to monitor pregnancy and infant outcomes following administration of dupilumab during planned or unexpected pregnancy in North America	Irrelevant study designs
1369	Kabashima 2023	Clinically meaningful improvements in cutaneous lesions and quality of life measures in patients with atopic dermatitis with greater pruritus reductions after treatment with 60 mg nemolizumab subcutaneously every 4 weeks: subgroup analysis from a phase 3, randomized, controlled trial	Irrelevant study designs
1370	Kang 2023	Nationwide trends in hospitalization, medical costs, and mortality for asthma after introduction of biologics: A cross-sectional study in the United States	Irrelevant study designs
1371	Kiefer 2023	Efficacy and Treatment Satisfaction of Different Systemic Therapies in Children and Adolescents with Moderate-to-Severe Atopic Dermatitis: A Real-World Study	Irrelevant study designs
1372	King 2023	Integrated safety analysis of baricitinib in adults with severe alopecia areata from two randomized clinical trials	Irrelevant study designs
1373	King 2023	Integrated safety analysis of baricitinib in adults with severe alopecia areata from two randomized clinical trials	Irrelevant study designs
1374	Kishimoto 2023	Upadacitinib for moderate-to-severe atopic dermatitis, in adults and adolescents 12 years and older: review of international and Japanese populations	Irrelevant study designs
1375	Kishimoto 2023	Efficacy of Integrated Online Mindfulness and Self-compassion Training for Adults with Atopic Dermatitis: A Randomized Clinical Trial	Irrelevant study designs
1376	Kloter 2023	Phytotherapy in paediatric skin disorders- a systematic literature review	Irrelevant study designs
1377	Komulainen 2023	Maternal fish oil and/or probiotics intervention: Allergic diseases in children up to two years old	Irrelevant study designs
1378	Kondratuk 2023	Modern Interventions for Pediatric Atopic Dermatitis: An Updated Pharmacologic Approach	Irrelevant study designs
1379	Kozai 2023	Collagenous Gastritis Is an Underdiagnosed Cause of Anemia and Abdominal Pain: Systematic Scoping Review	Irrelevant study designs
1380	Larenas 2023	Aeroallergen immunotherapy associated with reduced risk of severe COVID-19 in 1095 allergic patients	Irrelevant study designs
1381	Len 2023	A case series evaluating the efficacy of herbal oil-based Bambusa vulgaris (Bamboo) leaf extracts as a topical treatment for atopic dermatitis	Irrelevant study designs
1382	Leung 2023	Dupilumab treatment normalizes skin barrier function and symptoms in children aged 6-11 years with moderate-to-severe atopic dermatitis	Irrelevant study designs
1383	Leung 2023	Dupilumab Inhibits Vascular Leakage of Blood Proteins Into Atopic Dermatitis Skin	Irrelevant study designs
1384	Li 2023	Research interest in the usage of dupilumab for atopic dermatitis: a bibliometric analysis	Irrelevant study designs
1385	Li 2023	The efficacy and immunological effects of upadacitinib in the treatment of moderate-to-severe Chinese atopic dermatitis patients	Irrelevant study designs
1386	Li 2023	MDSi: Multi-omics Database for <i>Setaria</i> italica	Irrelevant study designs
1387	Licari 2023	The role of basophil activation test and component-resolved diagnostics in the workup of egg allergy in children at low risk for severe allergic reactions: A real-life study	Irrelevant study designs
1388	Lio 2023	Dupilumab: a comparison of infection rates across atopic dermatitis trials in adults, adolescents, children and infants	Irrelevant study designs
1389	Lio 2023	Improvement in Itch, Symptoms, and Quality of Life With Upadacitinib Through Week 16 in Adults and Adolescents With Atopic Dermatitis: results From Phase 3 Studies (Measure Up 1, Measure Up 2, and AD Up)	Irrelevant study designs
1390	Liu 2023	Assessment of the efficacy and safety of dupilumab combined with cyclosporine A in patients with atopic dermatitis	Irrelevant study designs
1391	Lloyd 2023	Nemolizumab to target the itch-scratch cycle in paediatric atopic dermatitis	Irrelevant study designs
1392	Loiselle 2023	A patient survey to identify atopic dermatitis prescription treatment access barriers	Irrelevant study designs
1393	Loo 2023	Clinical Implications of Targeting the JAK-STAT Pathway in Psoriatic Disease: Emphasis on the TYK2 Pathway	Irrelevant study designs
1394	Eyerich 2024	Real-world clinical, psychosocial and economic burden of atopic dermatitis: Results from a multicountry study	Irrelevant study designs
1395	Fargonoli 2024	Multi-dimensional evaluation of dupilumab efficacy in atopic dermatitis patients with a high disease burden	Irrelevant study designs
1396	Feldman 2024	Clinical burden and work productivity impairment in moderate-to-severe atopic dermatitis patients in the United States.	Irrelevant study designs
1397	Feldman 2024	Patient preferences for treatment attributes in moderate-to-severe atopic dermatitis: a discrete choice experiment. British Journal of Dermatology.	Irrelevant study designs
1398	Ferrucci 2024	Short-, mid- and long-term efficacy of dupilumab in moderate to severe atopic dermatitis: a real life multicenter Italian study on 2576 patients.	Irrelevant study designs
1399	Ferrucci 2024	Physician-assessed effectiveness and patient-reported outcomes in adult and adolescent patients with atopic dermatitis treated with dupilumab: real-world insights 1 year into the GLOBOSTAD multinational prospective observational study.	Irrelevant study designs
1400	Fomina 2024	Treatment of atopic dermatitis with upadacitinib: adcare single center experience.	Irrelevant study designs
1401	Fukasawa 2024	Detection of late responders from nonresponders to apremilast by simply measuring pruritus at week 4: Results from a prospective cohort observational study.	Irrelevant study designs
1402	Fukuie 2024	Post-hoc safety/efficacy analyses from pediatric delgocitinib atopic dermatitis trials.	Irrelevant study designs
1403	Gargiulo 2024	Short-term effectiveness and safety of abrocitinib in adults with moderate-to-severe atopic dermatitis: results from a 16-week real-world multicenter retrospective study–il AD (Italian landscape atopic dermatitis).	Irrelevant study designs
1404	Gargiulo 2024	Management of Patients Affected by Moderate-to-Severe Atopic Dermatitis with JAK Inhibitors in Real-World Clinical Practice: An Italian Delphi Consensus.	Irrelevant study designs
1405	Gargiulo 2024	Effectiveness and safety of upadacitinib for moderate-to-severe atopic dermatitis in a real-world setting: A 52-week retrospective study.	Irrelevant study designs
1406	George 2024	Patch testing outcomes in children at the Massachusetts General Hospital. Journal of the American Academy of Dermatology.	Irrelevant study designs
1407	Geryk 2024	Association of selected adipokines with vitamin D deficiency in children with inflammatory bowel disease.	Irrelevant study designs
1408	Ghelli 2024	New evidence in food allergies treatment.	Irrelevant study designs
1409	Gkalpakiotis 2024	Real-World Clinical, Psychosocial, and Economic Burden of Atopic Dermatitis: Results From the ESSENTIAL AD Multicountry Study.	Irrelevant study designs
1410	Gold 2024	Amlitelimab (an anti-OX40 ligand antibody) vs placebo in patients with moderate-to-severe atopic dermatitis: study design of phase 3 OCEANA clinical trials COAST 1/2, SHORE, AQUA, and ESTUARY.	Irrelevant study designs
1411	Gold 2024	Amlitelimab (an anti-OX40 ligand antibody) vs placebo in patients with moderate-to-severe atopic dermatitis: study design of phase 3 OCEANA clinical trials COAST 1/2, SHORE, AQUA, and ESTUARY.	Irrelevant study designs
1412	Gooderham 2024	Practical Management of the JAK1 Inhibitor Abrocitinib for Atopic Dermatitis in Clinical Practice: Special Safety Considerations.	Irrelevant study designs
1413	Gough 2024	Prevalence of moderate and severe atopic dermatitis in Ireland: a cross-sectional, real-world study of a secondary care population.	Irrelevant study designs
1414	Guglielmo 2024	Biologics and small molecules treatment for moderate-to-severe atopic dermatitis patients with comorbid conditions and special populations: an Italian perspective.	Irrelevant study designs
1415	Guttman 2024	Effect of abrocitinib on skin biomarkers in patients with moderate-to-severe atopic dermatitis.	Irrelevant study designs
1416	Haag 2024	A Practical Guide to Using Oral JAK Inhibitors for Atopic Dermatitis from the International Eczema Council.	Irrelevant study designs
1417	Haag 2024	A practical guide to using oral Janus kinase inhibitors for atopic dermatitis from the International Eczema Council.	Irrelevant study designs
1418	Hagino 2024	Total eosinophil count as a biomarker for therapeutic effects of upadacitinib in atopic dermatitis over 48 weeks.	Irrelevant study designs
1419	Hagino 2024	Early itch relief with upadacitinib predicts later skin clearance in Atopic dermatitis.	Irrelevant study designs
1420	Handorf 2024	Development and Evaluation of Modified Criteria for Infant and Toddler Anaphylaxis.	Irrelevant study designs
1421	Ho 2024	Saliva antibody profiles are associated with reaction threshold and severity of peanut allergic reactions.	Irrelevant study designs
1422	Hoffmann 2024	Association between atopic disease and vaccination granulomas: A nested case–control study.	Irrelevant study designs
1423	Horesh 2024	Individuals with JAK1 variants are affected by syndromic features encompassing autoimmunity, atopy, colitis, and dermatitis.	Irrelevant study designs
1424	Hosseini 2024	Real-world outcomes of children treated with dupilumab for moderate-to-severe atopic dermatitis: a single-centre retrospective observational UK study.	Irrelevant study designs
1425	Hren 2024	Use of systemic Janus kinase inhibitors for dermatologic indications in the elderly: A retrospective study of 67 cases.	Irrelevant study designs
1426	Hu 2024	Good efficacy and safety profile of abrocitinib in Chinese adult patients with atopic dermatitis: A case series study.	Irrelevant study designs
1427	Huang 2024	Dupliumab therapy for alopecia areata: a case series and review of the literature.	Irrelevant study designs
1428	Hui 2024	Blockage of IL-25 pathway as a potential target therapy for atopic dermatitis.	Irrelevant study designs
1429	Huynh 2024	Improving pediatric atopic dermatitis care: online intervention in the Deep South.	Irrelevant study designs
1430	İlgün 2024	The treatment journey of children with moderate to severe atopic dermatitis in Türkiye: unmet needs.	Irrelevant study designs
1431	Itmctr 2024	A randomized, controlled study Based on the theory of "coordinating water and fire"observation Nourishing kidney,invigorating spleen and clear heat method to improve children's atopic.	Irrelevant study designs
1432	Keck 2024	Pediatric eosinophilic gastrointenstinal disease First successful treatment with Dupilumab.	Irrelevant study designs
1433	Kenney 2024	Atopic dermatitis and IgE-mediated food allergy: Common biologic targets for therapy and prevention.	Irrelevant study designs
1434	Kenney 2024	CERS1 is a biomarker of Staphylococcus aureus abundance and atopic dermatitis severity.	Irrelevant study designs
1435	Kim 2024	Dupilumab is efficacious in patients with prurigo nodularis regardless of stable use of topical corticosteroids and topical calcineurin inhibitors: pooled results from two phase 3 trials (LIBERTY-PN PRIME and PRIME2).	Irrelevant study designs
1436	Kim 2024	esensitization and remission after peanut sublingual immunotherapy in 1- to 4-year-old peanut-allergic children: A randomized, placebo-controlled trial.	Irrelevant study designs
1437	Kirchhof 2024	Practical Recommendations on Laboratory Monitoring in Patients with Atopic Dermatitis on Oral JAK Inhibitors.	Irrelevant study designs
1438	Kirchhof 2024	Practical Recommendations on Laboratory Monitoring in Patients with Atopic Dermatitis on Oral JAK Inhibitors.	Irrelevant study designs
1439	Kojima 2024	Association between filaggrin gene mutations and the clinical features of molluscum contagiosum: The Yamanashi Adjunct Study of the Japan Environment and Children's Study	Irrelevant study designs
1440	Kosloski 2024	Pharmacokinetics and pharmacodynamics of itepekimab in adults with moderate-to-severe atopic dermatitis: Results from two terminated phase II trials.	Irrelevant study designs
1441	Kučerka 2024	Exploring the Role of GDF-15 in Inflammatory Bowel Disease: A Case-Controlled Study Comparing Crohn’s Disease and Ulcerative Colitis with Non-Inflammatory Controls	Irrelevant study designs
1442	Lapeere 2024	Baseline patient characteristics, physician-assessed effectiveness, patient-reported outcomes, and safety in adult atopic dermatitis patients in Japan treated with dupilumab: Real-world insights one year into the GLOBOSTAD multinational prospective observational study.	Irrelevant study designs
1443	Lebwohl 2024	Risk of non-melanoma skin cancer in patients with moderate-to-severe atopic dermatitis: a United States population-based study using claims data.	Irrelevant study designs
1444	Lee 2024	Population-based cohort study to investigate the changes in prevalence, severity profile, and treatment modalities used in Korean atopic dermatitis patients.	Irrelevant study designs
1445	Lee 2024	The Hidden Costs of Psoriasis: A Population-Based Study Evaluating How Psoriasis Severity Impacts Work Absenteeism.	Irrelevant study designs
1446	Lee 2024	Factors Affecting the Response and Patient Satisfaction of Topical Immunotherapy in Alopecia Areata: A Nationwide Study.	Irrelevant study designs
1447	Lezmi 2024	Identification of the major immune differences in severe asthmatic children according to their atopic dermatitis status.	Irrelevant study designs
1448	Li 2024	A highly selective Janus kinase 1 inhibitor, ivarmacitinib ointment, for the treatment of atopic dermatitis: results from a phase II study.	Irrelevant study designs
1449	Li 2024	Safety, pharmacokinetics, and pharmacodynamics of anti-IL-4Rα antibody SHR-1819 in healthy subjects: A randomized, controlled phase I study.	Irrelevant study designs
1450	Lincheta 2024	Long-term therapy with itolizumab is safe and effective for patients with moderate to severe psoriasis: Results from an expanded-access program.	Irrelevant study designs
1451	Liu 2024	Stapokibart (CM310) targets IL-4Rα for the treatment of type 2 inflammation	Irrelevant study designs
1452	Liu 2024	Abrocitinib Improved Dupilumab-Resistant Severe Atopic Dermatitis with Comorbid Mild Alopecia Areata in a 12-Year-Old Boy: A Case Report with 1-Year Follow-Up	Irrelevant study designs
1453	Liu 2024	Efficacy and safety of dupilumab in the treatment of Kimura's disease	Irrelevant study designs
1454	Loiselle 2024	Evaluating Access to Prescription Medications in the Atopic Dermatitis Patient Population in the USA.	Irrelevant study designs
1455	Londono 2024	Baseline characterization of a cohort of colombian patients with chronic rhinosinusitis with nasal polyps.	Irrelevant study designs
1456	Maleki 2024	Pharmacokinetic Profile of Brepocitinib with Topical Administration in Atopic Dermatitis and Psoriasis Populations: Strategy to Inform Clinical Trial Design in Adult and Pediatric Populations.	Irrelevant study designs
1457	Marani 2024	Gender differences in adult atopic dermatitis and clinical implication: Results from a nationwide multicentre study.	Irrelevant study designs
1458	Mari 2024	Live vaccine administration in patients treated with biologics for allergic disease.	Irrelevant study designs
1459	Martinez 2024	Multicenter Canadian case series of pediatric patients less than 12 years of age with moderate-to-severe atopic dermatitis treated with dupilumab.	Irrelevant study designs
1460	Martinez 2024	Efficacy and Safety of Dupilumab for the Treatment of Severe Atopic Dermatitis in Clinical Practice: A Single Center Experience.	Irrelevant study designs
1461	Mastorino 2024	Predisposition to conjunctivitis and male sex reduces drug survival of dupilumab in adults and adolescents.	Irrelevant study designs
1462	Matsushita 2024	Effectiveness of sublingual immunotherapy in pediatric cedar pollinosis: A real-world database study.	Irrelevant study designs
1463	Maurer 2024	Dupilumab in patients with chronic spontaneous urticaria (LIBERTY-CSU CUPID): Two randomized, double-blind, placebo-controlled, phase 3 trials.	Irrelevant study designs
1464	Mitroi 2024	Exploring the Potential of IL-4 and IL-13 Plasma Levels as Biomarkers in Atopic Dermatitis.	Irrelevant study designs
1465	Mostaghimi 2024	Prevalence and incidence of atopic dermatitis in patients with alopecia areata in the United States: a population-based study.	Irrelevant study designs
1466	Musters 2024	Real-world reported adverse events related to systemic immunomodulating therapy in patients with atopic dermatitis: Results from the TREAT NL (TREatment of ATopic eczema, the Netherlands) registry.	Irrelevant study designs
1467	Muzy 2024	Etiological Insights of Acne in Atopic Dermatitis Patients under Upadacitinib Treatment: An Exploratory Study.	Irrelevant study designs
1468	NA 2024	Tralokinumab (Adtralza): CADTH Reimbursement Recommendation: Indication: For the treatment of moderate-to-severe atopic dermatitis in adult and adolescent patients 12 years and older whose disease is not adequately controlled with topical prescription therapies or when those therapies are not advisable Tralokinumab can be used with or without topical corticosteroids.	Irrelevant study designs
1469	NA 2024	Efficacy of dupilumab treatment in atopic hand and foot dermatitis across morphological subtypes: results from a phase 3, randomized, double-blind, placebo-controlled trial.	Irrelevant study designs
1470	NA 2024	Dupilumab treatment reduces signs in patients with atopic hand and foot dermatitis: results from a phase 3, randomized, double-blind, placebocontrolled trial.	Irrelevant study designs
1471	NA 2024	Laboratory parameters in adolescent patients aged 12-17 with moderate-tosevere atopic dermatitis treated with tralokinumab up to week 52: results from the phase 3 ECZTRA 6 trial.	Irrelevant study designs
1472	NA 2024	Evaluating the expression of OX40 and OX40 ligand in lesional skin versus non-lesional skin in volunteers with atopic dermatitis and in healthy control skin.	Irrelevant study designs
1473	NA 2024	Long-term 5-year safety of upadacitinib in moderate-to-severe atopic dermatitis: an integrated analysis including over 7000 patient-years of exposure.	Irrelevant study designs
1474	NA 2024	Tralokinumab improves signs and symptoms of moderate-to-severe atopic dermatitis in patients aged 12 years and older with and without atopic comorbidities.	Irrelevant study designs
1475	NA 2024	Efficacy of upadacitinib for moderate-to-severe atopic dermatitis: analysis of time spent in skin clearance response states from the Measure Up 1, Measure Up 2, and Heads Up studies.	Irrelevant study designs
1476	NA 2024	Revolutionizing Atopic Dermatitis, RAD and Revolutionizing Vitiligo Conference, REV.	Irrelevant study designs
1477	NA 2024	Conjunctivitis does not increase with longer duration of lebrikizumab exposure in patients with moderate-tosevere atopic dermatitis.	Irrelevant study designs
1478	Nakagawa 2024	Safety, efficacy, and pharmacokinetics of delgocitinib ointment in infants with atopic dermatitis: A phase 3, open-label, and long-term study.	Irrelevant study designs
1479	Nct 2024	A Study to Assess Adverse Events and Change in Disease Activity Comparing Oral Upadacitinib to Subcutaneous Dupilumab in Children From 2 to Less Than 12 Years of Age With Moderate to Severe Atopic Dermatitis.	Irrelevant study designs
1480	Neubauer 2024	An oil-in-water emulsion containing a combination of ginger extract and synthetic cannabidiol with potent in vitro anti-inflammatory effects alleviates symptoms of atopic dermatitis in a clinical trial.	Irrelevant study designs
1481	Obed 2024	Emerging drugs for the treatment of atopic dermatitis: a focus on phase 2 and phase 3 trials.	Irrelevant study designs
1482	Ohya 2024	Verbal expressions describing itch quality in atopic dermatitis and urticaria: an online questionnaire survey in Japan.	Irrelevant study designs
1483	Ollech 2024	Switching from baricitinib to dupilumab as an advanced-line treatment in pediatric patients with atopic dermatitis: a retrospective cohort study.	Irrelevant study designs
1484	Ong 2024	Cost-Effectiveness of Dupilumab and Oral Janus Kinase Inhibitors for the Treatment of Moderate-to-Severe Atopic Dermatitis in Singapore.	Irrelevant study designs
1485	Özdemir 2024	Measles-mumps-rubella vaccination experience in children with egg allergy	Irrelevant study designs
1486	Paller 2024	Erratum: efficacy and safety of upadacitinib treatment in adolescents with moderate-to-severe atopic dermatitis: analysis of the Measure Up 1, Measure Up 2, and AD Up randomized clinical trials (JAMA Dermatol.	Irrelevant study designs
1487	Paller 2024	Laboratory parameters in adolescent patients aged 12-17 with moderate-to-severe atopic dermatitis treated with tralokinumab up to week 52: results from the phase 3 ECZTRA 6 trial.	Irrelevant study designs
1488	Paller 2024	Efficacy and Safety of Upadacitinib Treatment in Adolescents With Moderate-to-Severe Atopic Dermatitis: Analysis of the Measure Up 1, Measure Up 2, and AD UpRandomized Clinical Trials	Irrelevant study designs
1489	Paller 2024	Real-world treatment outcomes of systemic treatments for moderate-to-severe atopic dermatitis in children aged less than 12 years: 2-year results from PEDISTAD.	Irrelevant study designs
1490	Paller 2024	Upadacitinib in Adolescents With Moderate to Severe Atopic Dermatitis: Analysis of 3 Phase 3 Randomized Clinical Trials Through 76 Weeks	Irrelevant study designs
1491	Paller 2024	efficacy and Safety of Dupilumab Treatment with Concomitant Topical Corticosteroids in Children Aged 6 Months to 5 Years with Severe Atopic Dermatitis	Irrelevant study designs
1492	Paller 2024	Development and validation of a caregiver-reported Numeric Rating Scale for measuring worst scratch/ itch in patients aged 6 months to younger than 6 years with atopic dermatitis.	Irrelevant study designs
1493	Paller 2024	Infections in Children Aged 6 Months to 5 Years Treated with Dupilumab in a Placebo-Controlled Clinical Trial of Moderate-to-Severe Atopic Dermatitis.	Irrelevant study designs
1494	Paller 2024	The effect of dupilumab on caregiver- and patient-reported outcomes in young children with moderate-to-severe atopic dermatitis: results from a placebo-controlled, phase 3 study.	Irrelevant study designs
1495	Pandya 2024	Efficacy of povorcitinib for the treatment of vitiligo by patient demographics and baseline clinical characteristics: week 52 subgroup analysis from a randomized, placebo-controlled, phase 2b clinical trial.	Irrelevant study designs
1496	Pareek 2024	Unraveling Atopic Dermatitis: Insights into Pathophysiology, Therapeutic Advances, and Future Perspectives.	Irrelevant study designs
1497	Passeron 2024	Vitiligo biomarker CXCL10 correlates with clinical response in the phase 2 randomized, double-blind, vehicle-controlled TRuE-V mechanism of action study.	Irrelevant study designs
1498	Patadia 2024	Advancements in biologic therapy in eosinophilic asthma	Irrelevant study designs
1499	Patel 2024	A case series of dupilumab for vitiligo and alopecia areata in the setting of AD.	Irrelevant study designs
1500	Pezzolo 2024	Drug Survival of Upadacitinib and Predicting Factors of Discontinuation in Adult Patients Affected by Moderate-to-Severe Atopic Dermatitis: An Italian Multicenter Analysis.	Irrelevant study designs
1501	Piraccini 2024	Italian National Registry of Alopecia Areata: an epidemiological study of 699 Italian patients.	Irrelevant study designs
1502	Porsbjerg 2024	Association between pre-biologic T2-biomarker combinations and response to biologics in patients with severe asthma.	Irrelevant study designs
1503	Prabhu 2024	Case series on real-world experience of biologics in the management of atopic dermatitis in paediatric population at King's College Hospital, London.	Irrelevant study designs
1504	Puelles 2024	Understanding patient and physician preferences when choosing between biologic and oral systemic treatment options for moderate-to-severe atopic dermatitis: a discrete choice experiment.	Irrelevant study designs
1505	Qian 2024	Extrapolation of Upadacitinib Efficacy in Juvenile Idiopathic Arthritis Leveraging Pharmacokinetics, Exposure-Response Models, and Real-World Patient Data.	Irrelevant study designs
1506	Rachubinski 2024	JAK inhibition decreases the autoimmune burden in Down syndrome.	Irrelevant study designs
1507	Rademaker 2024	Cross-sectional burden-of-illness study in atopic dermatitis (MEASURE-AD) in Australia and New Zealand reveals impacts on well-being.	Irrelevant study designs
1508	Renert-Yuval 2024	Eosinophils in hidradenitis suppurativa patients exhibit pro-inflammatory traits, implicating a potential pathogenic role in the disease.	Irrelevant study designs
1509	Rijst 2024	Effect of dupilumab on asthma and aeroallergen sensitization in pediatric atopic dermatitis patients: Results of the BioDay registry.	Irrelevant study designs
1510	Romero 2024	Cost-Effectiveness Analysis of Abrocitinib Compared with Other Systemic Treatments for Severe Atopic Dermatitis in Spain.	Irrelevant study designs
1511	Rosa 2024	Dupilumab in pediatric atopic dermatitis: real-world evidence from two national centers.	Irrelevant study designs
1512	Runnstrom 2024	Patients taking benralizumab, dupilumab, or mepolizumab have lower postvaccination SARS-CoV-2 immunity.	Irrelevant study designs
1513	Russo 2024	Revolutionizing the management of patients with atopic dermatitis: practical considerations.	Irrelevant study designs
1514	Sach 2024	Cost-effectiveness of two online interventions supporting self-care for eczema for parents/carers and young people.	Irrelevant study designs
1515	Salman 2024	Synthesis of organic solvent-free nitrogen-doped carbon quantum dots as unique green fluorimetric probes for analysis of abrocitinib in human plasma.	Irrelevant study designs
1516	Santaolalla 2024	Efficacy and safety of subcutaneous immunotherapy with polymerized allergen mixtures in polyallergic patients–ARES observational study	Irrelevant study designs
1517	Schloesser 2024	Upadacitinib treatment in a real-world difficult-to-treat atopic dermatitis patient cohort.	Irrelevant study designs
1518	Schneeweiss 2024	A scalable approach to assess the safety of recently marketed systemic treatments for atopic dermatitis in clinical practice.	Irrelevant study designs
1519	Sernicola 2024	Dupilumab as Therapeutic Option in Polysensitized Atopic Dermatitis Patients Suffering from Food Allergy.	Irrelevant study designs
1520	Seth 2024	Improvement of pediatric EoE with monthly biologic agents indicated for other atopic conditions.	Irrelevant study designs
1521	Seul 2024	Drug survival analysis of dupilumab and associated predictors in patients with atopic dermatitis in South Korea: single-center, retrospective study.	Irrelevant study designs
1522	Shakoei 2024	Clinical and demographic characteristics associated with nail involvement in alopecia areata: A cross-sectional study of 197 patients.	Irrelevant study designs
1523	Shergill 2024	Biologic and Small Molecule Therapy in Atopic Dermatitis.	Irrelevant study designs
1524	Shin 2024	Prophylactic use of diquafosol eye drops for dupilumab-associated conjunctivitis in patients with severe atopic dermatitis: An open-label prospective study.	Irrelevant study designs
1525	Shin 2024	Prevalence of Severe Atopic Dermatitis and Comorbid Chronic Systemic Diseases Is Increasing in Korean Children and Adolescents.	Irrelevant study designs
1526	Siegfried 2024	A case series of live attenuated vaccine administration in dupilumab-treated children with atopic dermatitis.	Irrelevant study designs
1527	Silverberg 2024	Real-world effectiveness of persistent tralokinumab use on clinician and patient-reported outcomes in patients with atopic dermatitis in the CorEvitas atopic dermatitis registry.	Irrelevant study designs
1528	Silverberg 2024	Tapinarof cream 1% once daily: significant efficacy in the treatment of atopic dermatitis in two pivotal phase 3 trials in adults and children down to 2 years of age	Irrelevant study designs
1529	Silverberg 2024	A novel efficacy index for long-term therapy outcomes expressed by maintenance of EASI 75 and IGA 0,1 response in atopic dermatitis	Irrelevant study designs
1530	Silverberg 2024	Validation of the skin pain numerical rating scale of the Pruritus and Symptoms Assessment for Atopic Dermatitis for adults and adolescents with moderate-to-severe atopic dermatitis.	Irrelevant study designs
1531	Silverberg 2024	Abrocitinib Significantly Reduces Itch Frequency and Severity: a Post Hoc Analysis of JADE MONO-1, JADE MONO-2, and JADE COMPARE.	Irrelevant study designs
1532	Silverberg 2024	Maintenance of efficacy and safety with nemolizumab at week 48: results from two global phase 3 pivotal studies (ARCADIA-1 and ARCADIA-2) in patients with moderate-to-severe atopic dermatitis	Irrelevant study designs
1533	Silverberg 2024	Improvements in itch and sleep disturbance are maintained up to week 48 with nemolizumab plus TCS/TCI treatment in patients with moderate-tosevere atopic dermatitis: results from two global phase 3 pivotal studies (ARCADIA 1 and ARCADIA 2).	Irrelevant study designs
1534	Silverberg 2024	Patients with Moderate-to-Severe Atopic Dermatitis Maintain Stable Response with No or Minimal Fluctuations with 1 Year of Lebrikizumab Treatment.	Irrelevant study designs
1535	Simpson 2024	Real-world baseline characteristics and persistence in adult patients initiating tralokinumab in the CorEvitas atopic dermatitis registry.	Irrelevant study designs
1536	Simpson 2024	Improvement Across Dimensions of Disease with Lebrikizumab Use in Atopic Dermatitis: Two Phase 3, Randomized, Double-Blind, Placebo-Controlled Monotherapy Trials (ADvocate1 and ADvocate2).	Irrelevant study designs
1537	Simpson 2024	671-Rapid and early onset of itch relief with tapinarof cream 1% once daily in two pivotal phase 3 trials in adults and children down to two years of age with atopic dermatitis.	Irrelevant study designs
1538	Simpson 2024	Tralokinumab Provides Clinically Meaningful Responses at Week 16 in Adults with Moderate-to-Severe Atopic Dermatitis Who Do Not Achieve IGA 0/1.	Irrelevant study designs
1539	Simpson 2024	Lebrikizumab Provides Rapid Clinical Responses Across All Eczema Area and Severity Index Body Regions and Clinical Signs in Adolescents and Adults with Moderate-to-Severe Atopic Dermatitis.	Irrelevant study designs
1540	Simpson 2024	Ruxolitinib Cream in Adolescents/Adults with Atopic Dermatitis Meeting Severity Thresholds for Systemic Therapy: Exploratory Analysis of Pooled Results from Two Phase 3 Studies.	Irrelevant study designs
1541	Simpson 2024	Real-World Effectiveness of Dupilumab in Adult and Adolescent Patients with Atopic Dermatitis: 2-Year Interim Data from the PROSE Registry.	Irrelevant study designs
1542	Simpson 2024	Upadacitinib Rapidly Improves Patient-Reported Outcomes in Atopic Dermatitis: 16-Week Results from Phase 3 Clinical Trials (Measure Up 1 and 2).	Irrelevant study designs
1543	Simpson 2024	Integrated Safety Update of Abrocitinib in 3802 Patients with Moderate-to-Severe Atopic Dermatitis: Data from More than 5200 Patient-Years with Up to 4 Years of Exposure.	Irrelevant study designs
1544	Simpson 2024	Dupilumab treatment improves signs, symptoms, quality of life, and work productivity in patients with atopic hand and foot dermatitis: Results from a phase 3, randomized, double-blind, placebo-controlled trial.	Irrelevant study designs
1545	Sindher 2024	The Role of Biologics in the Treatment of Food Allergy	Irrelevant study designs
1546	Smith 2024	Exacerbations, treatment patterns, utilization, and costs before and after initiating of benralizumab for the treatment of severe eosinophilic asthma.	Irrelevant study designs
1547	Soung 2024	Lebrikizumab does not impact vaccine-induced immune responses: results from a phase 3 study in adult patients with moderate-to-severe atopic dermatitis.	Irrelevant study designs
1548	Soung 2024	Lebrikizumab monotherapy impacts on quality of life scores through improved itch and sleep interference in two Phase 3 trials.	Irrelevant study designs
1549	Staender 2024	Onset and maintenance of optimal itch response in adult patients with moderate-to-severe atopic dermatitis treated with dupilumab: post hoc analysis from LIBERTY AD CHRONOS	Irrelevant study designs
1550	Starrenburg 2024	Dupilumab treatment decreases MBC2s, correlating with reduced IgE levels in pediatric atopic dermatitis. Journal of allergy and clinical immunology.	Irrelevant study designs
1551	Strugariu 2024	Long-Term Outcomes of Patients with Biologically Treated Psoriatic Arthritis and Atopic Dermatitis—A Single-Center Experience.	Irrelevant study designs
1552	Sun 2024	Abrocitinib-associated adverse events: a real-world pharmacovigilance study using the FAERS database.	Irrelevant study designs
1553	Taki 2024	Atopic dermatitis phenotype affects expression of atopic diseases despite similar mononuclear cell cytokine response.	Irrelevant study designs
1554	Thompson 2024	Pediatric Pharmacology for the Primary Care Provider: Advances and Limitations.	Irrelevant study designs
1555	Thyssen 2024	Abrocitinib Provides Rapid and Sustained Improvement in Skin Pain and Is Associated with Improved Quality of Life Outcomes in Adult and Adolescent Patients with Moderate-to-Severe Atopic Dermatitis	Irrelevant study designs
1556	Tierney 2024	Successful response to dupilumab in a refractory case of atopic dermatitis-like chronic cutaneous graft-versus-host disease.	Irrelevant study designs
1557	Tong 2024	Decoding real-world outcomes: Exploring clinical features associated with efficacy in patients treated with dupilumab	Irrelevant study designs
1558	Traidl 2024	Nature's pharmacy at risk: Unveiling the hidden molecular secrets of phytotherapy in the age of globalization.	Irrelevant study designs
1559	Truong 2024	Ruxolitinib: what's stopping us?	Irrelevant study designs
1560	Tsai 2024	Evaluation of dupilumab on the disease burden in children and adolescents with atopic dermatitis: A population-based cohort study.	Irrelevant study designs
1561	Tsai 2024	Comparative safety of oral Janus kinase inhibitors versus dupilumab in patients with atopic dermatitis: A population-based cohort study.	Irrelevant study designs
1562	Uchiyama 2024	Real-world effectiveness and safety of abrocitinib in 12 Japanese patients with atopic dermatitis and transcriptome analysis with peripheral blood.	Irrelevant study designs
1563	Umemoto 2024	Dupilumab Alters Both the Bacterial and Fungal Skin Microbiomes of Patients with Atopic Dermatitis.	Irrelevant study designs
1564	van 2024	Effect of dupilumab on asthma and aeroallergen sensitization in pediatric atopic dermatitis patients: Results of the BioDay registry.	Irrelevant study designs
1565	van 2024	Drug Survival of Dupilumab, Methotrexate, and Cyclosporine A in Children With Atopic Dermatitis.	Irrelevant study designs
1566	Vergara 2024	Dupilumab in Eosinophilic Esophagitis Refractory to Conventional Management in Pediatrics: Report of Two Cases.	Irrelevant study designs
1567	Von 2024	Indications, efficacy, uses, what should be taken into account?	Irrelevant study designs
1568	Wang 2024	Visualizing 3-year treatment outcome trajectories of dupilumab in adults with moderate-to-severe atopic dermatitis in real world practice.	Irrelevant study designs
1569	Warren 2024	Lebrikizumab improves signs and symptoms of moderate-to-severe atopic dermatitis in patients not adequately controlled or non-eligible for cyclosporine: a placebo-controlled, randomized phase 3 clinical study (ADvantage).	Irrelevant study designs
1570	Watanabe 2024	Real-world effectiveness and safety of baricitinib including its effect on biomarkers and laboratory data in Japanese adult patients with atopic dermatitis: a single-center retrospective study.	Irrelevant study designs
1571	Wechsler 2024	Association Between T2-related Comorbidities and Effectiveness of Biologics in Severe Asthma.	Irrelevant study designs
1572	Wechsler 2024	Association between T2-related comorbidities and effectiveness of biologics in severe asthma.	Irrelevant study designs
1573	Wechsler 2024	Evaluating the expression of OX40 and OX40 ligand in lesional skin versus non-lesional skin in volunteers with atopic dermatitis and in healthy control skin.	Irrelevant study designs
1574	Weil 2024	Trends of Diagnosis, Disease Course, and Treatment of Atopic Dermatitis 2012–2021: Real-World Data from a Large Healthcare Provider.	Irrelevant study designs
1575	Wen 2024	The relationship and clinical significance of serum cytokine expression level and skin pruritus in patients with Hodgkin lymphoma and angioimmunoblastic T-cell lymphoma.	Irrelevant study designs
1576	Werfel 2024	S3 guideline Atopic dermatitis: Part 2-Systemic treatment.	Irrelevant study designs
1577	Werfel 2024	S3-Leitlinie Atopische Dermatitis: Teil 2-Systemische Therapie.	Irrelevant study designs
1578	Wu 2024	Cost-per-responder analysis of tralokinumab versus dupilumab in patients with moderate-to-severe atopic dermatitis in the US and Canada.	Irrelevant study designs
1579	Xu 2024	Characterization of patient portal messaging use and content among a pediatric atopic dermatitis population: A cross-sectional study.	Irrelevant study designs
1580	Yang 2024	Efficacy of Dupilumab in Children 6 Months to 11 Years Old With Atopic Dermatitis: A Retrospective Real-World Study in China.	Irrelevant study designs
1581	Yang 2024	An Observational Study: Association Between Atopic Dermatitis and Bacterial Colony of the Skin Based on 16S rRNA Gene Sequencing.	Irrelevant study designs
1582	Yang 2024	Comparative effectiveness of upadacitinib versus dupilumab for moderate-to-severe atopic dermatitis: A retrospective cohort study.	Irrelevant study designs
1583	Yang 2024	Efficacy and safety analysis of Dupilumab for atopic dermatitis of all ages in Chinese population: Real-world data from a single center.	Irrelevant study designs
1584	Yi 2024	Biologics and Small Molecule Targeted Therapies for Pediatric Alopecia Areata, Psoriasis, Atopic Dermatitis, and Hidradenitis Suppurativa in the US: A Narrative Review.	Irrelevant study designs
1585	Yokozeki 2024	Efficacy and safety of nemolizumab and topical corticosteroids for prurigo nodularis: results from a randomized double-blind placebo-controlled phase II/III clinical study in patients aged ≥ 13 years.	Irrelevant study designs
1586	Zhang 2024	Positive 52-week maintenance data observed with rademikibart in patients with moderate-to-severe atopic dermatitis (SEASIDE CHINA).	Irrelevant study designs
1587	Zhang 2024	Pharmacokinetics, Pharmacodynamics, Safety, and Tolerability of Stapokibart in Healthy Volunteers and Adult Subjects with Atopic Dermatitis.	Irrelevant study designs
1588	Zhao 2024	Upadacitinib for Refractory Paediatric Atopic Dermatitis: A Real-World Study on Effectiveness and Safety in Dupilumab Nonresponders.	Irrelevant study designs
1589	Zhong 2024	Associations between interleukin-13, interleukin-4 and their receptor gene polymorphisms and susceptibility to atopic dermatitis in a Chinese Han population.	Irrelevant study designs
1590	Zirwas 2024	Conjunctivitis adverse events in dupilumab clinical trials.	Irrelevant study designs
1591	Yağmur 2024	Investigation of the safety of measles–mumps–rubella vaccine in children with food allergies.	Irrelevant study designs
1592	Alexander 2024	A prospective observational cohort study comparing the treatment effectiveness and safety of ciclosporin, dupilumab and methotrexate in adult and paediatric patients with atopic dermatitis: results from the UK-Irish A-STAR register	Irrelevant study designs
1593	Ou 2018	Adverse events of Dupilumab in adults with moderate-to-severe atopic dermatitis: A meta-analysis	Irrelevant study designs （Meta-analysis）
1594	Fadlalmola 2021	Effectiveness and Safety of Abrocitinib in Patients with Moderate-to-Severe Atopic Dermatitis: A Systematic Review and Meta-Analysis of Randomized Clinical Trials	Irrelevant study designs （Meta-analysis）
1595	Halling 2021	Real-world evidence of dupilumab efficacy and risk of adverse events: A systematic review and meta-analysis	Irrelevant study designs （Meta-analysis）
1596	Siegels 2021	Systemic treatments in the management of atopic dermatitis: A systematic review and meta-analysis	Irrelevant study designs （Meta-analysis）
1597	Zhang 2021	Efficacy and safety of topical Janus kinase and phosphodiesterase inhibitor-4 inhibitors for the treatment of atopic dermatitis: A network meta-analysis	Irrelevant study designs （Meta-analysis）
1598	Chen 2024	The efficacy and safety of Janus kinase inhibitors in patients with atopic dermatitis: A systematic review and meta-analysis	Irrelevant study designs （Meta-analysis）
1599	Koskeridis 2022	Treatment With Dupilumab in Patients With Atopic Dermatitis: Systematic Review and Meta-Analysis	Irrelevant study designs （Meta-analysis）
1600	Qiu 2022	Network meta-analysis on the efficacy and safety of upadacitinib in adolescents and adults with moderate-to-severe atopic dermatitis	Irrelevant study designs （Meta-analysis）
1601	Silverberg 2022	Comparative Efficacy of Targeted Systemic Therapies for Moderate to Severe Atopic Dermatitis without Topical Corticosteroids: Systematic Review and Network Meta-analysis	Irrelevant study designs （Meta-analysis）
1602	Chu 2023	Systemic treatments for atopic dermatitis (eczema): Systematic review and network meta-analysis of randomized trials	Irrelevant study designs （Meta-analysis）
1603	Chu 2023	Topical treatments for atopic dermatitis (eczema): Systematic review and network meta-analysis of randomized trials	Irrelevant study designs （Meta-analysis）
1604	Geba 2023	Attenuating the atopic march: Meta-analysis of the dupilumab atopic dermatitis database for incident allergic events	Irrelevant study designs （Meta-analysis）
1605	Li 2023	Efficacy and safety of abrocitinib for moderate-to-severe atopic dermatitis in adolescents and adults: Meta-analysis	Irrelevant study designs （Meta-analysis）
1606	Xu 2023	Efficacy and safety profile of dupilumab for the treatment of atopic dermatitis in children and adolescents: A systematic review and meta-analysis	Irrelevant study designs （Meta-analysis）
1607	Xu 2023	Upadacitinib in the Treatment of Atopic Dermatitis: A Systematic Review and Meta-Analysis	Irrelevant study designs （Meta-analysis）
1608	Zayadi 2023	Use of external control arms in immune-mediated inflammatory diseases: a systematic review	Irrelevant study designs （Meta-analysis）
1609	Zeng 2023	Efficacy and safety of upadacitinib for the treatment of moderate-to-severe atopic dermatitis: a meta-analysis of randomized clinical trials	Irrelevant study designs （Meta-analysis）
1610	Zhang 2023	Upadacitinib Is a Better Choice than Abrocitinib for Patients with Moderate-to-Severe Atopic Dermatitis: An Updated Meta-Analysis	Irrelevant study designs （Meta-analysis）
1611	Zhao 2023	Efficacy and safety of tralokinumab in the treatment of atopic dermatitis: A systematic review and meta-analysis of randomized controlled trials	Irrelevant study designs （Meta-analysis）
1612	Zhao 2023	Safety of topical medications in the management of paediatric atopic dermatitis: An updated systematic review	Irrelevant study designs （Meta-analysis）
1613	Zheng 2023	Efficacy and safety of abrocitinib for the treatment of adolescents and adults with moderate-to-severe atopic dermatitis: update of a living systematic review and meta-analysis	Irrelevant study designs （Meta-analysis）
1614	Anheyer 2024	Herbal Medicine in Children and Adults With Atopic Dermatitis: A Systematic Review and Meta-Analysis	Irrelevant study designs （Meta-analysis）
1615	Santos 2024	Safety and efficacy of biologic drugs in children or adolescents with atopic dermatitis: A systematic review and meta-analysis of randomized controlled trials	Irrelevant study designs （Meta-analysis）
1616	Guyot 2024	A Bayesian network meta-analysis comparing the efficacy of dupilumab versus tralokinumab in adults with severe atopic dermatitis with inadequate response or intolerance to cyclosporin A	Irrelevant study designs （Meta-analysis）
1617	Huang 2024	Efficacy and safety of upadacitinib in the treatment of moderate-to-severe atopic dermatitis in adolescents: A systematic review and meta-analysis of randomized controlled trials	Irrelevant study designs （Meta-analysis）
1618	Kouwenhoven 2024	Effectiveness of systemic treatments on pruritus associated with atopic dermatitis: A systematic review in pediatric patients	Irrelevant study designs （Meta-analysis）
1619	Lax 2024	Topical anti-inflammatory treatments for eczema: network meta-analysis	Irrelevant study designs （Meta-analysis）
1620	Lieberman 2024	A systematic review and expert Delphi Consensus recommendation on the use of vaccines in patients receiving dupilumab: A position paper of the American College of Allergy, Asthma and Immunology	Irrelevant study designs （Meta-analysis）
1621	Meher 2024	Efficacy and Safety of Upadacitinib in Moderate-to-Severe Atopic Dermatitis: A Meta-Analysis	Irrelevant study designs （Meta-analysis）
1622	Muzy 2024	Cost per responder in Brazil (EASI-75, EASI90 and NRS ≥4) of biologics and JAK inhibitors based on a network-meta-analysis of therapies for atopic dermatitis	Irrelevant study designs （Meta-analysis）
1623	Ezabadi 2024	Biologic Therapy in Pediatric Chronic Rhinosinusitis: A Systematic Review	Irrelevant study designs （Meta-analysis）
1624	Silverberg 2024	Efficacy comparison of targeted systemic monotherapies including lebrikizumab for moderate-to-severe atopic dermatitis: a network meta-analysis	Irrelevant study designs （Meta-analysis）
1625	Wang 2024	Efficacy of dupilumab plus topical corticosteroids in children with atopic dermatitis: A meta-analysis of randomized controlled trials	Irrelevant study designs （Meta-analysis）
1626	Xie 2024	Effects of abrocitinib on pruritus and eczema symptoms and tolerance in patients with moderate‑to‑severe atopic dermatitis in randomized, double‑blind and placebo‑controlled trials: A systematic review and a meta‑analysis	Irrelevant study designs （Meta-analysis）
1627	Zheng 2024	Effectiveness and safety of systemic therapy for moderate-to-severe atopic dermatitis in children and adolescent patients: a systematic review	Irrelevant study designs （Meta-analysis）
1628	Simpson 2018	Efficacy and safety of lebrikizumab (an anti-IL-13 monoclonal antibody) in adults with moderate-to-severe atopic dermatitis inadequately controlled by topical corticosteroids: A randomized, placebo-controlled phase II trial (TREBLE)	Irrelevant trial population
1629	Silverberg 2020	Efficacy and Safety of Abrocitinib in Patients With Moderate-to-Severe Atopic Dermatitis: A Randomized Clinical Trial	Irrelevant trial population
1630	Simpson 2020	Baricitinib in patients with moderate-to-severe atopic dermatitis and inadequate response to topical corticosteroids: results from two randomized monotherapy phase III trials	Irrelevant trial population
1631	Blauvelt 2021	Efficacy and Safety of Upadacitinib vs Dupilumab in Adults With Moderate-to-Severe Atopic Dermatitis A Randomized Clinical Trial	Irrelevant trial population
1632	Jang 2021	A 52 weeks dupilumab treatment for moderate to severe atopic dermatitis in Korea: long-term efficacy and safety in real world	Irrelevant trial population
1633	Kim 2021	Rapid Improvement of Itch Associated With Atopic Dermatitis With Abrocitinib Is Partially Independent of Overall Disease Improvement: Results From Pooled Phase 2b and 3 Monotherapy Studies	Irrelevant trial population
1634	Lebwohl 2021	Efficacy and safety of abrocitinib in patients with moderate-to-severe atopic dermatitis: results from the open-label run-in period of JADE REGIMEN	Irrelevant trial population
1635	Papp 2021	Efficacy and safety of ruxolitinib cream for the treatment of atopic dermatitis: Results from 2 phase 3, randomized, double-blind studies	Irrelevant trial population
1636	Papp 2021	Efficacy and safety of ruxolitinib cream for the treatment of atopic dermatitis: pooled analysis of two phase III, randomized, double-blind studies	Irrelevant trial population
1637	Wollenberg 2021	Tralokinumab for moderate-to-severe atopic dermatitis: results from two 52-week, randomized, double-blind, multicentre, placebo-controlled phase III trials (ECZTRA 1 and ECZTRA 2)	Irrelevant trial population
1638	Hagino 2022	The efficacy and safety of upadacitinib treatment for moderate to severe atopic dermatitis in real-world practice in Japan	Irrelevant trial population
1639	Reich 2022	Baricitinib improves symptoms in patients with moderate-to-severe atopic dermatitis and inadequate response to topical corticosteroids: patient-reported outcomes from two randomized monotherapy phase III trials	Irrelevant trial population
1640	Silverberg 2022	Upadacitinib plus topical corticosteroids in atopic dermatitis: week 52 AD Up study results	Irrelevant trial population
1641	Silverberg 2022	Efficacy and safety of lebrikizumab in moderate-to-severe atopic dermatitis: results from two phase III, randomized, double-blinded, placebo-controlled trials	Irrelevant trial population
1642	Simpson 2022	Efficacy and safety of lebrikizumab in combination with topical corticosteroids in patients with moderate-tosevere atopic dermatitis: a phase III randomized, placebo-controlled trial (ADhere)	Irrelevant trial population
1643	Simpson 2022	Efficacy and Safety of Upadacitinib in Patients With Moderate to Severe Atopic Dermatitis Analysis of Follow-up Data From the Measure Up 1 and Measure Up 2 Randomized Clinical Trials	Irrelevant trial population
1644	Blauvelt 2023	Efficacy and safety of lebrikizumab in moderate-to-severe atopic dermatitis: 52-week results of two randomized double-blinded placebo-controlled phase III trials	Irrelevant trial population
1645	Chiricozzi 2023	Long-term Effectiveness and Safety of Upadacitinib for Atopic Dermatitis in a Real-world Setting: An Interim Analysis Through 48 Weeks of Observation	Irrelevant trial population
1646	Katoh 2023	Safety and Efficacy of Upadacitinib for Atopic Dermatitis in Japan: 2-Year Interim Results from the Phase 3 Rising Up Study	Irrelevant trial population
1647	Kimura 2023	Lebrikizumab Monotherapy for the Treatment of Moderate to Severe Atopic Dermatitis	Irrelevant trial population
1648	Papp 2023	Long-term safety and disease control with ruxolitinib cream in atopic dermatitis: Results from two phase 3 studies	Irrelevant trial population
1649	Reich 2023	Abrocitinib efficacy and safety in patients with moderate-to-severe atopic dermatitis: Results from phase 3 studies, including the long-term extension JADE EXTEND study	Irrelevant trial population
1650	Simpson 2023	Effect of upadacitinib on atopic hand eczema in patients with moderate-to-severe atopic dermatitis: results from two randomized phase 3 trials	Irrelevant trial population
1651	Simpson 2023	Efficacy and Safety of Abrocitinib in Patients with Severe and/or Difficult-to-Treat Atopic Dermatitis: A Post Hoc Analysis of the Randomized Phase 3 JADE COMPARE Trial	Irrelevant trial population
1652	Thyssen 2023	Upadacitinib for moderate-to-severe atopic dermatitis: stratified analysis from three randomized phase 3 trials by key baseline characteristics	Irrelevant trial population
1653	Warren 2023	Efficacy and safety of lebrikizumab at 16 weeks: pooled analyses from ADvocate1 and ADvocate2 phase III trials in patients with moderate-to-severe atopic dermatitis	Irrelevant trial population
1654	Wollenberg 2023	CLINICAL RESPONSE OF LEBRIKIZUMAB BY DISEASE DURATION: RESULTS FROM TWO PHASE 3 MONOTHERAPY STUDIES	Irrelevant trial population
1655	NA 2024	Efficacy and safety of lebrikizumab is maintained to two years in patients with moderate-to-severe atopic dermatitis	Irrelevant trial population
1656	Bunick 2024	Long-term 5-year safety of upadacitinib in moderate-to-severe atopic dermatitis: an integrated analysis including over 7000 patient-years of exposure	Irrelevant trial population
1657	Chen 2024	Real-world effectiveness and safety of Janus kinase 1 inhibitors for the treatment of moderate-to-severe atopic dermatitis: a single-center, prospective study in China	Irrelevant trial population
1658	Fuxench 2024	Efficacy and safety of 1.5% ruxolitinib cream in patients with facial and/or neck atopic dermatitis: a randomized, double-blind, decentralized phase 2 study	Irrelevant trial population
1659	Gargiulo	Upadacitinib 30 mg for the optimal management of moderate-to-severe atopic dermatitis: a 52-week single-center real-world study	Irrelevant trial population
1660	Guttman 2024	Efficacy and safety of lebrikizumab is maintained to two years in patients with moderate-to-severe atopic dermatitis	Irrelevant trial population
1661	Hagino 2024	Effectiveness of Dose Increase in Upadacitinib from 15 mg to 30 mg for Patients with Moderate-to-Severe Atopic Dermatitis: A Real-World Clinical Practice in Japan	Irrelevant trial population
1662	Hagino 2024	Sustained Effectiveness of Upadacitinib in Moderate-to-Severe Atopic Dermatitis: A 48-Week Real-World Study	Irrelevant trial population
1663	Hagino 2024	Long-term effectiveness and safety of upadacitinib for Japanese patients with moderate-to-severe atopic dermatitis: a real-world clinical study	Irrelevant trial population
1664	Katoh 2024	Safety and Efficacy of Upadacitinib for Atopic Dermatitis in Japan: Analysis of the 3-Year Phase 3 Rising Up Study	Irrelevant trial population
1665	Li 2024	Efficacy and safety of abrocitinib in Chinese patients with moderate-to-severe atopic dermatitis: A analysis of the JADE REGIMEN phase 3 trial	Irrelevant trial population
1666	Lim 2024	Real-world experience of baricitinib in atopic dermatitis: including add-on therapy for patients using dupilumab	Irrelevant trial population
1667	Patel 2024	Monoclonal antibodies in phase II and III trials for moderate to severe atopic dermatitis	Irrelevant trial population
1668	Schmid 2024	Efficacy and safety of abrocitinib in patients with moderate-to-severe atopic dermatitis and comorbid allergies	Irrelevant trial population
1669	Silverberg 2024	Aggregate Response Benefit in Skin Clearance and Itch Reduction With Upadacitinib or Dupilumab in Patients With Moderate-to-Severe Atopic Dermatitis	Irrelevant trial population
1670	Weidinger 2024	Efficacy and safety of amlitelimab (an anti-OX40 ligand antibody) in patients with moderate-to-severe atopic dermatitis: 24-week results from a phase 2b trial (STREAM-AD)	Irrelevant trial population
1671	Worm 2024	Efficacy of dupilumab treatment in atopic hand and foot dermatitis across morphological subtypes: results from a phase 3, randomized, double-blind, placebo-controlled trial	Irrelevant trial population
1672	Yosipovitch 2024	Lebrikizumab in combination with topical corticosteroids maintains improvements in itch and sleep at 68 weeks in patients with moderate-to-severe atopic dermatitis	Irrelevant trial population
1673	Stingeni 2023	A 52-week update of a multicentre Italian real-world experience on effectiveness and safety of dupilumab in adolescents with moderate-to-severe atopic dermatitis	Letter
1674	Tahira 2023	Effectiveness of treatment of tralokinumab in treatment of atopic dermatitis in adolescents	Letter
1675	Boguniewicz 2019	Efficacy of dupilumab in adolescents with moderate-to-severe atopic dermatitis with and without comorbid asthma: subgroup analysis from a 16-week randomized phase 3 trial	Only abstract
1676	Cork 2019	Efficacy and safety of dupilumab in adolescent patients with moderate-to-severe atopic dermatitis	Only abstract
1677	Nakagawa 2019	Efficacy and safety of topical delgocitinib (JTE-052), janus kinase inhibitor, in Japanese pediatric patients with atopic dermatitis: A phase II, randomized, double-blind, vehicle-controlled study	Only abstract
1678	Sher 2019	Dupilumab in adolescents with moderate-to-severe atopic dermatitis and a history of allergic rhinitis: Subgroup analysis from a randomized phase 3 trial	Only abstract
1679	Boguniewicz 2020	Efficacy of Dupilumab in Adolescents With Moderate-to-Severe Atopic Dermatitis With and Without Comorbid Asthma: Subgroup Analysis From a Phase 3 Trial	Only abstract
1680	Sher 2020	Dupilumab in Adolescents With Moderate-to-Severe Atopic Dermatitis and a History of Allergic Rhinitis: Subgroup Analysis From a Phase 3 Trial	Only abstract
1681	Simpson 2020	Dupilumab provides early and sustained, clinically-meaningful improvements in both adults and adolescents: A post hoc analysis of patients not achieving Investigator's Global Assessment of 0/1 in phase 3 trials, LIBERTY AD SOLO 1 and 2, and LIBERTY AD ADOL	Only abstract
1682	Yosipovitch 2020	Dupilumab Treatment Results in Rapid Improvement in Itch in Adult and Adolescent Patients With Moderate-to-Severe Atopic Dermatitis (LIBERTY AD SOLO 1 & 2, and ADOL trials)	Only abstract
1683	Eichenfield 2021	Efficacy and safety of abrocitinib in adolescents with moderate-to-severe atopic dermatitis (AD) from the JADE clinical trial program	Only abstract
1684	Eichenfield 2021	Efficacy and safety of ruxolitinib cream among adolescents with atopic dermatitis: pooled Results from two phase 3 studies	Only abstract
1685	Guttman 2021	Upadacitinib in moderate-to-severe atopic dermatitis: combined safety analysis of phase 3 studies (Measure Up 1, Measure Up 2, and AD Up)	Only abstract
1686	Guttman 2021	Safety and efficacy of upadacitinib monotherapy in adolescents and adults with moderate-to-severe atopic dermatitis: results from two pivotal, phase III, randomized, double-blinded, monotherapy, placebo-controlled studies (Measure Up 1 and Measure Up 2)	Only abstract
1687	Nakagawa 2021	Delgocitinib ointment in pediatric patients with atopic dermatitis: A phase 3, randomized, double-blind, vehicle-controlled study and an open-label, long-term extension study	Only abstract
1688	Paller 2021	Efficacy and safety of upadacitinib in adults and adolescents with moderate-to-severe atopic dermatitis: a subgroup analysis of the Measure Up 1, Measure Up 2 and AD Up phase III clinical trials	Only abstract
1689	Paller 2021	Dupilumab provides early and sustained improvement of sleep disturbance in children ≥ 6 years with severe atopic dermatitis (AD) and adolescents with moderate-to-severe AD	Only abstract
1690	Paller 2021	Dupilumab provides clinically meaningful improvement in atopic dermatitis (AD) signs, symptoms, and quality of life in children with severe AD: Results from the LIBERTY AD PEDS phase 3 clinical trial	Only abstract
1691	Reich 2021	Safety and efficacy of upadacitinib in combination with topical corticosteroids in adolescents and adults with moderate-to-severe atopic dermatitis: results from the pivotal phase III, randomized, double-blind, placebo-controlled AD Up study	Only abstract
1692	Simpson 2021	Efficacy of ruxolitinib cream in adults and adolescents with atopic comorbidities	Only abstract
1693	Simpson 2021	Efficacy and safety of abrocitinib in adolescent patients with moderate-to-severe atopic dermatitis: stratified analysis across three clinical trials	Only abstract
1694	NA 2022	Abstracts presented at the Eastern Allergy Conference	Only abstract
1695	Weller 2022	Efficacy of abrocitinib in adults and adolescents with moderate-to-severe atopic dermatitis using treat-totarget goals	Only abstract
1696	Guilbert 2022	Efficacy of Dupilumab in Pediatric Patients with Uncontrolled, Moderate-to-Severe Asthma With and Without Ongoing Atopic Comorbid Disease: LIBERTY ASTHMA VOYAGE	Only abstract
1697	Paller 2022	Efficacy and safety of tralokinumab in adolescents with moderate to severe atopic dermatitis: results of the Phase 3 ECZTRA 6 trial	Only abstract
1698	NA 2023	Efficacy of lebrikizumab in adolescent patients with moderate-to-severe atopic dermatitis: 16-week results from three randomized phase 3 clinical trials	Only abstract
1699	NA 2023	Safety of lebrikizumab in adults and adolescents with moderate-to-severe atopic dermatitis: data from eight trials	Only abstract
1700	Boguniewicz 2023	Efficacy and safety of dupilumab in children aged 6 months to 5 years with atopic dermatitis with and without type 2 comorbidities	Only abstract
1701	Eichenfield 2023	Efficacy and safety of abrocitinib in adolescents with moderate-to-severe atopic dermatitis from the JADE clinical trial program	Only abstract
1702	Hebert 2023	Efficacy of lebrikizumab in adolescent patients with moderate-to-severe atopic dermatitis: 16-week results from three randomized phase 3 clinical trials	Only abstract
1703	NA 2023	Efficacy and safety of upadacitinib in adults and adolescents with moderate-to-severe atopic dermatitis: subgroup analysis of the Measure Up 1, Measure Up 2 and AD Up phase 3 clinical trials at 52 weeks	Only abstract
1704	Paller 2023	Tralokinumab provides other clinically meaningful improvements in adolescents with moderate-to-severe atopic dermatitis who did not achieve IGA 0/1 at week 16	Only abstract
1705	Paller 2023	Integrated Analysis of Abrocitinib for the Treatment of Adolescents with Moderate-to-Severe Atopic Dermatitis From the Phase 3 Clinical Trial Program	Only abstract
1706	Paller 2023	Safety and efficacy of lebrikizumab in adolescent patients with moderate-to-severe atopic dermatitis: an open-label study	Only abstract
1707	Paller 2023	Efficacy and Safety of Upadacitinib in Adults and Adolescents with Moderate-to-Severe Atopic Dermatitis: subgroup Analysis of the Measure Up 1, Measure Up 2, and AD Up Phase 3 Clinical Trials at 52 Weeks	Only abstract
1708	Paller 2023	Efficacy of dupilumab in infants and preschoolers with atopic dermatitis up to 1 year	Only abstract
1709	Paller 2023	Dupilumab reduces itch in Children with severe atopic dermatitis aged 6 months to 5 years	Only abstract
1710	Qian 2023	Pharmacokinetics, safety, and tolerability of upadacitinib in children with atopic dermatitis	Only abstract
1711	Siegfried 2023	Dupilumab Treatment Reduces Total IgE Levels in Patients 6 Months and Older with Moderate-to-Severe Atopic Dermatitis	Only abstract
1712	Simpson 2023	Dupilumab treatment in patients with atopic hand and foot dermatitis: results from a phase 3, randomized, double-blind, placebo-controlled trial	Only abstract
1713	Simpson 2023	Tralokinumab provides progressive and sustained efficacy in adolescents with moderate-to-severe atopic dermatitis: a post-hoc analysis of the ECZTRA 6 trial	Only abstract
1714	Thyssen 2023	Effect of abrocitinib vs. dupilumab on skin pain: an analysis of the phase 3 JADE COMPARE and JADE DARE trials	Only abstract
1715	Vieira 2023	Treatment with dupilumab in a patient with severe atopic dermatitis, allergic conjunctivitis and bilateral keratoconus	Only abstract
1716	Warren 2023	Efficacy and safety of lebrikizumab at 16 weeks: pooled analyses from ADvocate1 and ADvocate2 phase III trials in patients with moderate-to-severe atopic dermatitis	Only abstract
1717	Weidinger 2023	Sequence of improvement in atopic dermatitis signs and symptoms in patients aged 6 months to 17 years treated with dupilumab	Only abstract
1718	Wollenberg 2023	Safety of tralokinumab in pediatric patients aged 12-17 with moderate-to-severe atopic dermatitis: results from the Phase 3 ECZTRA 6 trial	Only abstract
1719	Zangari 2023	Use of dupilumab in pediatric and young adult patients with primary immunodeficiency and moderate/severe atopic dermatitis	Only abstract
1720	NA 2023	Lebrikizumab in combination with topical corticosteroids maintains improvements in itch and sleep at 68 weeks in patients with moderate-tosevere atopic dermatitis	Only abstract
1721	NA 2024	Efficacy and safety of abrocitinib in combination with topical therapy in adolescents from China with moderateto-severe atopic dermatitis: a post hoc analysis of the JADE TEEN phase 3 trial	Only abstract
1722	NA 2024	Efficacy and safety of upadacitinib through 140 weeks in adolescents and adults with moderate-to-severe atopic dermatitis: phase 3 randomized clinical trial results	Only abstract
1723	Baselga 2024	Dupilumab improves disease severity in children less than 12 years of age with moderate-severe AD: interim results from PEDISTAD real-world registry	Only abstract
1724	Berdyshev 2024	Children with atopic dermatitis respond more rapidly to dupilumab treatment in comparison to adolescents and adults	Only abstract
1725	Bissonnette 2024	Ruxolitinib cream 1.5% twice daily for the treatment of extensive atopic dermatitis in children aged 2-11 years: 52 week results from a maximum-use trial	Only abstract
1726	Chung 2024	Physician-assessed effectiveness and patient-reported outcomes in adult and adolescent patients with atopic dermatitis in the Asian subpopulation treated with dupilumab: real-world insights 1 year into the GLOBOSTAD multinational prospective observational study	Only abstract
1727	Eichenfield 2024	Efficacy and safety of ruxolitinib cream in children aged 2 to 11 years with moderate and/or more extensive atopic dermatitis: subgroup analysis from the TRuE-AD3 study	Only abstract
1728	Ferrucci 2024	Physician-assessed effectiveness and safety in adolescent and adult atopic dermatitis patients treated with dupilumab: real-world insights one year into the GLOBOSTAD multinational prospective observational study	Only abstract
1729	Lee 2024	Dupilumab reduces atopic dermatitis lesion severity and extent in children &lt;12 years of age with moderate-to-severe AD: interim results from the PEDISTAD real-world registry	Only abstract
1730	Lima 2024	Real-world use and effectiveness of upadacitinib in adults and adolescents with atopic dermatitis: preliminary analysis of the real-world multicountry AD-VISE study	Only abstract
1731	Murrell 2024	Patient-reported outcomes and safety in adolescent and adult atopic dermatitis patients treated with dupilumab: real-world insights one year into the GLOBOSTAD multinational prospective observational study	Only abstract
1732	Paller 2024	Dupilumab efficacy and safety up to 2 years in children aged 6 months to 5 years with atopic dermatitis	Only abstract
1733	Paller 2024	Tralokinumab improves signs and symptoms of moderate-to-severe atopic dermatitis in patients aged 12 years and older with and without atopic comorbidities	Only abstract
1734	Prajapati 2024	Sustained improvements over 140 weeks in signs, symptoms, and quality of life with upadacitinib in adolescents and adults with moderate-to-severe atopic dermatitis: integrated results from the phase 3 Measure Up 1 and Measure Up 2 studies	Only abstract
1735	Rankin 2024	Effectiveness and safety of upadacitinib in adolescent and adult patients with atopic dermatitis: an analysis of short-term (week 8-20) data from a real-world multicenter retrospective review	Only abstract
1736	Reich 2024	Safety of tralokinumab for the treatment of atopic dermatitis in patients with up to 4.5 years of treatment: an updated integrated analysis of eight clinical trials	Only abstract
1737	Siegfried 2024	Dupilumab treatment provides long-term improvement in itch in pediatric patients with moderate-to-severe atopic dermatitis over 1 year	Only abstract
1738	Silverberg 2024	Efficacy and safety of upadacitinib through 140 weeks in adolescents and adults with moderate-to-severe atopic dermatitis: phase 3 randomized clinical trial results	Only abstract
1739	Sood 2024	Effectiveness and safety of upadacitinib in adolescent and adult patients with atopic dermatitis: an analysis of long-term (week 52) data from a real-world multicenter retrospective review	Only abstract
1740	Sood 2024	Upadacitinib dose alterations in adolescent and adult patients with atopic dermatitis: a real-world multicenter retrospective review	Only abstract
1741	Yao 2024	Efficacy and safety of abrocitinib in combination with topical therapy in adolescents from China with moderate-to-severe atopic dermatitis: A post hoc analysis of the JADE TEEN phase 3 trial	Only abstract
1742	Zirwas 2024	Efficacy of lebrikizumab in adults and adolescents with moderate-to-severe atopic dermatitis by age of onset: analysis of two phase 3 clinical trials	Only abstract
1743	Cao 2023	Biologics for pediatric atopic dermatitis: A protocol of a systematic review and meta-analysis	Protocol
1744	Euctr 2017	A randomized study to investigate the efficacy and safety of dupilumab administered with topical corticosteroids in patients >6 to <12 years with severe atopic dermatitis	Trial registry record (no detailed data reported)
1745	Euctr 2018	Tralokinumab monotherapy for adolescent subjects with moderate-to-severe atopic dermatitis - ECZTRA 6	Trial registry record (no detailed data reported)
1746	JapicCti 2018	Phase III Clinical Study of JTE-052 Ointment - Randomized Controlled and Long-Term Extension Study of JTE-052 Ointment in Japanese Pediatric Patients with Atopic Dermatitis	Trial registry record (no detailed data reported)
1747	Nct 2018	Evaluation of Upadacitinib in Adolescent and Adult Patients With Moderate to Severe Atopic Dermatitis (Eczema)	Trial registry record (no detailed data reported)
1748	Nct 2018	A Study to Evaluate Upadacitinib in Adolescents and Adults With Moderate to Severe Atopic Dermatitis (Measure Up 2)	Trial registry record (no detailed data reported)
1749	Nct 2018	A Study to Evaluate Upadacitinib in Combination With Topical Corticosteroids in Adolescent and Adult Participants With Moderate to Severe Atopic Dermatitis	Trial registry record (no detailed data reported)
1750	Nct 2019	Efficacy and Safety of Nemolizumab in Subjects With Moderate-to-Severe Atopic Dermatitis	Trial registry record (no detailed data reported)
1751	Nct 2019	Efficacy & Safety of Nemolizumab in Subjects With Moderate-to-Severe Atopic Dermatitis	Trial registry record (no detailed data reported)
1752	Bosma 2020	TREatment of ATopic eczema (TREAT) Registry Taskforce: protocol for a European safety study of dupilumab and other systemic therapies in patients with atopic eczema	Trial registry record (no detailed data reported)
1753	JapicCti 2020	A Phase III, Randomized, Double-blind, Placebo-controlled, Multi-Center Study to Evaluate the Efficacy and Safety of nemolizumab in Japanese Pediatric Atopic Dermatitis Patients with moderate to severe pruritus	Trial registry record (no detailed data reported)
1754	Nl 2021	A Randomised, Double-Blind, Placebo-Controlled Phase 3 Clinical Trial to Assess the Efficacy and Safety of Lebrikizumab in Combination With Topical Corticosteroids in Adult and Adolescent Patients With Moderate-To-Severe Atopic Dermatitis That Are Not Adequately Controlled With Cyclosporine or For Whom Cyclosporine is Not Medically Advisable	Trial registry record (no detailed data reported)
1755	Euctr 2022	A Phase 3b/4 Randomized, Open-label, Efficacy Assessor Blinded Study, Comparing the Safety and Assessor Blinded Efficacy of Upadacitinib to Dupilumab in Subjects with Moderate to Severe Atopic Dermatitis (Level-Up)	Trial registry record (no detailed data reported)
1756	Ctis 2023	Evaluation of Upadacitinib in Adolescent and Adult Patients with Moderate to Severe Atopic Dermatitis (Eczema) – Measure Up 2	Trial registry record (no detailed data reported)
1757	Ctis 2023	Evaluation of Upadacitinib in Adolescent and Adult Patients with Moderate to Severe Atopic Dermatitis (Eczema)– Measure Up 1	Trial registry record (no detailed data reported)
1758	Jprn 2023	A Phase III, Randomized, Double-blind, Placebo-controlled, Multi-Center Study to Evaluate the Efficacy and Safety of nemolizumab in Japanese Infant and Pediatric Atopic Dermatitis Patients with moderate to severe pruritus	Trial registry record (no detailed data reported)
1759	Nct 2023	Dupilumab De-escalation in Pediatric Atopic Dermatitis	Trial registry record (no detailed data reported)
1760	Nct 2024	A Trial to Evaluate the Efficacy and Safety of Tralokinumab in Combination With Topical Corticosteroids in Children and Infants With Moderate-to-severe Atopic Dermatitis	Trial registry record (no detailed data reported)
