# Supplementary material for: Comparative efficacy and safety of dupilumab versus newly approved biologics and JAKi in pediatric atopic dermatitis: A systematic review and network meta-analysis
Source: PLoS One. 2025 Feb 24;20(2):e0319400. doi: 10.1371/journal.pone.0319400 (PMC11849894; doi:10.1371/journal.pone.0319400)
Supplement: S4 File — (XLSX) [file pone.0319400.s004.xlsx]

## Sheet: IGA-01
Study	Intervention	study	trt	responders	sample size
Paller,2020	Placebo+TT*	1	1	14	123
	Dupilumab+TT 300mg q4w	1	2	40	122
Pallar,2023	Placebo+TT	3	1	7	63
	Upadacitinib+TT 15mg qd	3	3	23	60
	Upadacitinib+TT 30mg qd	3	4	40	60
Torrelo,2023	Placebo+TT	6	1	20	122
	Baricitinib+TT 1mg qd	6	5	22	121
	Baricitinib+TT 2mg qd	6	6	31	120
	Baricitinib+TT 4mg qd	6	7	50	120
Eichenfield,2021	Placebo+TT	7	1	23	94
	Abrocitinib+TT 100mg qd	7	8	37	89
	Abrocitinib+TT 200mg qd	7	9	43	93
Igarashi,2024	Placebo+TT	8	1	4	44
	Nemolizumab+TT 30mg q4w	8	10	8	45
Simpson,2020	Placebo	2	1	2	85
	Dupilumab 300mg q4w	2	2	20	84
Pallar,2023	Placebo	4	1	4	61
	Upadacitinib 15mg qd	4	3	29	64
	Upadacitinib 30mg qd	4	4	41	64
Pallar,2023	Placebo	5	1	3	60
	Upadacitinib 15mg qd	5	3	26	58
	Upadacitinib 30mg qd	5	4	37	62
Paller,2023	Placebo	9	1	4	94
	Tralokinumab 150mg q2w	9	11	21	98
	Tralokinumab 300mg q2w	9	12	17	97
Nakagawa,2019	Placebo	10	1	0	35
	Delgocitinib 0.25% bid	10	13	4	34
	Delgocitinib 0.5% bid	10	14	7	34
* TT = Topical therapy. The trials can be grouped based on whether topical therapy is used, and sensitivity analysis can be conducted accordingly.
All data were manually extracted by four researchers（QW. Liao, YX. Guo, PY. Wu, and Z. Huang）. The efficacy outcome data were extracted on October 31st, while the safety outcome data were extracted on November 1st. Any inconsistent data were resolved through discussion.

## Sheet: NRS-4
Study	Intervention	study	trt	responders	sample size
Paller,2020	Placebo+TT	1	1	4	84
	Dupilumab+TT 300mg q4w	1	2	17	83
Pallar,2023	Placebo+TT	3	1	13	61
	Upadacitinib+TT 15mg qd	3	3	26	57
	Upadacitinib+TT 30mg qd	3	4	29	56
Torrelo,2023	Placebo+TT	6	1	9	55
	Baricitinib+TT 1mg qd	6	5	11	63
	Baricitinib+TT 2mg qd	6	6	16	62
	Baricitinib+TT 4mg qd	6	7	22	62
Eichenfield,2021	Placebo+TT	7	1	25	84
	Abrocitinib+TT 100mg qd	7	8	40	76
	Abrocitinib+TT 200mg qd	7	9	41	74
Igarashi,2024	Placebo+TT	8	1	3	44
	Nemolizumab+TT 30mg q4w	8	10	18	43
Simpson,2020	Placebo	2	1	15	122
	Dupilumab 300mg q4w	2	2	61	120
Pallar,2023	Placebo	4	1	6	57
	Upadacitinib 15mg qd	4	3	30	61
	Upadacitinib 30mg qd	4	4	33	56
Pallar,2023	Placebo	5	1	2	59
	Upadacitinib 15mg qd	5	3	21	55
	Upadacitinib 30mg qd	5	4	34	60
Paller,2023	Placebo	9	1	3	90
	Tralokinumab 150mg q2w	9	11	22	95
	Tralokinumab 300mg q2w	9	12	24	96

## Sheet: EASI-90
Study	Intervention	study	trt	responders	sample size
Paller,2020	Placebo+TT	1	1	9	123
	Dupilumab+TT 300mg q4w	1	2	51	122
Pallar,2023	Placebo+TT	3	1	13	63
	Upadacitinib+TT 15mg qd	3	3	29	60
	Upadacitinib+TT 30mg qd	3	4	44	60
Torrelo,2023	Placebo+TT	6	1	15	122
	Baricitinib+TT 1mg qd	6	5	14	121
	Baricitinib+TT 2mg qd	6	6	26	120
	Baricitinib+TT 4mg qd	6	7	36	120
Eichenfield,2021	Placebo+TT	7	1	17	94
	Abrocitinib+TT 100mg qd	7	8	37	89
	Abrocitinib+TT 200mg qd	7	9	46	93
Igarashi,2024	Placebo+TT	8	1	4	44
	Nemolizumab+TT 30mg q4w	8	10	4	45
Simpson,2020	Placebo	2	1	2	85
	Dupilumab 300mg q4w	2	2	16	84
Pallar,2023	Placebo	4	1	2	61
	Upadacitinib 15mg qd	4	3	30	64
	Upadacitinib 30mg qd	4	4	43	64
Pallar,2023	Placebo	5	1	1	60
	Upadacitinib 15mg qd	5	3	28	58
	Upadacitinib 30mg qd	5	4	38	62
Paller,2023	Placebo	9	1	4	94
	Tralokinumab 150mg q2w	9	11	19	98
	Tralokinumab 300mg q2w	9	12	17	97

## Sheet: EASI-75
Study	Intervention	study	trt	responders	sample size
Paller,2020	Placebo+TT	1	1	33	123
	Dupilumab+TT 300mg q4w	1	2	85	122
Pallar,2023	Placebo+TT	3	1	19	63
	Upadacitinib+TT 15mg qd	3	3	38	60
	Upadacitinib+TT 30mg qd	3	4	51	60
Torrelo,2023	Placebo+TT	6	1	39	122
	Baricitinib+TT 1mg qd	6	5	39	121
	Baricitinib+TT 2mg qd	6	6	48	120
	Baricitinib+TT 4mg qd	6	7	63	120
Eichenfield,2021	Placebo+TT	7	1	39	94
	Abrocitinib+TT 100mg qd	7	8	61	89
	Abrocitinib+TT 200mg qd	7	9	67	93
Igarashi,2024	Placebo+TT	8	1	9	44
	Nemolizumab+TT 30mg q4w	8	10	14	45
Simpson,2020	Placebo	2	1	7	85
	Dupilumab 300mg q4w	2	2	34	84
Pallar,2023	Placebo	4	1	7	61
	Upadacitinib 15mg qd	4	3	47	64
	Upadacitinib 30mg qd	4	4	50	64
Pallar,2023	Placebo	5	1	8	60
	Upadacitinib 15mg qd	5	3	40	58
	Upadacitinib 30mg qd	5	4	46	62
Paller,2023	Placebo	9	1	6	94
	Tralokinumab 150mg q2w	9	11	28	98
	Tralokinumab 300mg q2w	9	12	27	97
Nakagawa,2019	Placebo	10	1	3	35
	Delgocitinib 0.25% bid	10	13	13	34
	Delgocitinib 0.5% bid	10	14	17	34
Nakagawa,2021	Placebo	11	1	3	68
	Delgocitinib 0.25% bid	11	13	26	69

## Sheet: EASI-50
Study	Intervention	study	trt	responders	sample size
Paller,2020	Placebo+TT	1	1	53	123
	Dupilumab+TT 300mg q4w	1	2	111	122
Eichenfield,2021	Placebo+TT	3	1	65	94
	Abrocitinib+TT 100mg qd	3	3	78	89
	Abrocitinib+TT 200mg qd	3	4	81	93
Igarashi,2024	Placebo+TT	4	1	23	44
	Nemolizumab+TT 30mg qw	4	5	26	45
Simpson,2020	Placebo	2	1	11	85
	Dupilumab 300mg q4w	2	2	46	84
Paller,2023	Placebo	5	1	13	94
	Tralokinumab 150mg q2w	5	6	45	98
	Tralokinumab 300mg q2w	5	7	50	97
Nakagawa,2019	Placebo	6	1	11	35
	Delgocitinib 0.25% bid	6	8	23	34
	Delgocitinib 0.5% bid	6	9	20	34
Nakagawa,2021	Placebo	7	1	12	68
	Delgocitinib 0.25% bid	7	8	35	69

## Sheet: Safety
Study	Intervention	Sample size	EASI75	IGA0/1	AE	SAE	Nasopharyngitis	URTI	Conjunctivitis
Paller,2020	Placebo+TT	123	33	14	88	2	8	12	5
	Dupilumab+TT 300mg q4w	122	85	40	78	2	15	13	8
Torrelo,2023	Placebo+TT	122	39	20	61	5	6	1	NA
	Baricitinib+TT 1mg qd	121	39	22	60	2	4	3	NA
	Baricitinib+TT 2mg qd	120	48	31	63	1	5	4	NA
	Baricitinib+TT 4mg qd	120	63	50	61	1	5	5	NA
Eichenfield,2021	Placebo+TT	96	39	23	50	2	9	10	1
	Abrocitinib+TT 100mg qd	95	61	37	54	0	8	9	0
	Abrocitinib+TT 200mg qd	94	67	43	59	1	8	10	0
Pallar,2023	Placebo+TT	63	19	7	31	0	3	1	NA
	Upadacitinib+TT 15mg qd	60	38	23	37	1	6	1	NA
	Upadacitinib+TT 30mg qd	60	51	40	43	0	3	4	NA
Igarashi,2024	Placebo+TT	44	9	4	28	0	3	2	NA
	Nemolizumab+TT 30mg q4w	45	14	8	34	2	3	4	NA
Pallar,2023	Placebo	61	7	4	26	1	1	5	NA
	Upadacitinib 15mg qd	64	47	29	39	1	3	5	NA
	Upadacitinib 30mg qd	64	50	41	41	0	5	8	NA
Pallar,2023	Placebo	60	8	3	27	3	2	1	NA
	Upadacitinib 15mg qd	58	40	26	33	2	2	6	NA
	Upadacitinib 30mg qd	62	46	37	38	0	0	3	NA
Paller,2023	Placebo	94	6	4	58	5	NA	4	2
	Tralokinumab 150mg q2w	98	28	21	66	3	NA	8	4
	Tralokinumab 300mg q2w	97	27	17	63	1	NA	11	3
Nakagawa,2019	Placebo	35	3	0	17	0	3	NA	NA
	Delgocitinib 0.25% bid	34	13	4	13	0	6	NA	NA
	Delgocitinib 0.5% bid	34	17	7	13	0	7	NA	NA
Nakagawa,2021	Placebo	68	3	NA	21	0	7	2	2
	Delgocitinib 0.25% bid	69	26	NA	30	0	11	1	0
Simpson,2020	Placebo	85	7	2	59	1	4	15	4
	Dupilumab 300mg q4w	84	34	20	53	0	9	6	9
