# Supplementary material for: Comparative efficacy and safety of dupilumab versus newly approved biologics and JAKi in pediatric atopic dermatitis: A systematic review and network meta-analysis
Source: PLoS One. 2025 Feb 24;20(2):e0319400. doi: 10.1371/journal.pone.0319400 (PMC11849894; doi:10.1371/journal.pone.0319400)
Supplement: S5 File — (XLSX) [file pone.0319400.s005.xlsx]

## Sheet: Sheet1
Quality assessment of RCTs
Study	Random sequence generation (selection bias)	Allocation concealment (selection bias)	Blinding of participants and personnel (performance bias)	Blinding ofoutcome assessment (detection bias)	Incomplete outcome data(attrition bias)	selectve reporting (reporting bias)	Other bias
Eichenfield, 2021	Low risk of bias	Low risk of bias	Low risk of bias	Low risk of bias	Low riskof bias	Low riskof bias	Unclear risk of bias
Igarashi, 2024	Unclear risk of bias	Unclear risk of bias	Unclear risk of bias	Low risk of bias	Low risk of bias	Low risk of bias	Unclear risk of bias
Nakagawa, 2019	Low risk of bias	Low risk of bias	Low risk of bias	Low risk of bias	Low risk of bias	Low risk of bias	Unclear risk of bias
Nakagawa, 2021	Low risk of bias	Low risk of bias	Low risk of bias	Low risk of bias	Low risk of bias	Low risk of bias	Unclear risk of bias
Pallar (Upadacitinib), 2023	Low risk of bias	Low risk of bias	Low risk of bias	Low risk of bias	Low risk of bias	Low risk of bias	Unclear risk of bias
Paller, 2020	Low risk of bias	Low risk of bias	Low risk of bias	Low risk of bias	Low risk of bias	Low risk of bias	Unclear risk of bias
Paller (Tralokinumab), 2023	Low risk of bias	Low risk of bias	Low risk of bias	Low risk of bias	Low risk of bias	Low risk of bias	Unclear risk of bias
Simpson, 2020	Low risk of bias	Low risk of bias	Low risk of bias	Low risk of bias	Low risk of bias	Low risk of bias	Unclear risk of bias
Torrelo, 2023	Unclear risk of bias	Unclear risk of bias	Unclear risk of bias	Low risk of bias	Low risk of bias	Low risk of bias	Unclear risk of bias
